# Supplementary material for: Comparison of genome architecture at two stages of male germline cell differentiation in Drosophila
Source: Nucleic Acids Res. 2022 Feb 15;50(6):3203–25. doi: 10.1093/nar/gkac109 (PMC8989536; doi:10.1093/nar/gkac109)
Supplement: gkac109_Supplemental_Files [file gkac109_supplemental_files.zip]

Archive with 2 entries (2 files):
- Supplementary Figures.pdf
- Supplementary Tables S1-S6.xlsx
