# Supplementary material for: Comparison of genome architecture at two stages of male germline cell differentiation in Drosophila
Source: Nucleic Acids Res. 2022 Feb 15;50(6):3203–25. doi: 10.1093/nar/gkac109 (PMC8989536; doi:10.1093/nar/gkac109)
Supplement: gkac109_Supplemental_Files [file gkac109_supplemental_files.zip › Supplementary Tables S1-S6.xlsx]

## Sheet: Table S1
Table S1. Genotypes of fly lines analyzed for transgene expression.
Line	Chromosome	Unpaired autosomal homologue carries the transgene	Paired autosomal homologue carries the transgene
2	2	yw/Y; A2, Sp1/CyRoi; +/+	yw/Y; A2, Sp1/+; +/+
4	3	yw/Y; +/+; A4/TM3	yw/Y; +/+; A4/+
5	2	yw/Y; A5/CyRoi; +/+	yw/Y; A5/+; +/+
6	2	yw/Y; A6, CyO/Sp1; +/+	don't survive
7	2	yw/Y; A7, Sp1/CyRoi; +/+	yw/Y; A7, Sp1/+; +/+
8	3	not tested	yw/Y; +/+; A8/+
9	2	yw/Y; A9, CyO/Sp1; +/+	don't survive
10	2	yw/Y; A10, CyRoi/Sp1; +/+	don't survive
11	2	yw/Y; A11/CyRoi; +/+	yw/Y; A11/+; +/+
12	2	yw/Y; A12, CyO/Sp1; +/+	don't survive
21	3	yw/Y; +/+; A21/TM3	yw/Y; +/+; A21/+
24	2	yw/Y; A24/CyRoi; +/+	yw/Y; A24/+; +/+
26	2	yw/Y; A26/CyRoi; +/+	yw/Y; A26/+; +/+
13	X	yw, X13/Y; +/+; +/+	yw, X13/Y; +/+; +/+
15	X	yw, X15/Y; +/+; +/+	yw, X15/Y; +/+; +/+
16	X	yw, X16/Y; +/+; +/+	not tested
17	X	yw, X17/Y; +/+; +/+	yw, X17/Y; +/+; +/+
18	X	yw, X18/Y; +/+; +/+	yw, X18/Y; +/+; +/+
19	X	yw, X19/Y; +/+; +/+	yw, X19/Y; +/+; +/+
20	X	yw, X20/Y; +/+; +/+	yw, X20/Y; +/+; +/+

## Sheet: Table S2
Table S2. Primers for qPCR and RT-qPCR.
Primer name	Primer sequence
LacZ_dir	TGATGCGGTGCTGATTACGA
LacZ_rev	CGGTAATCGCCATTTGACCA
Junction_stil_dir	TCGTTCTCGAAAGCTAGCAGGTTCA
Junction_lacZ_rev	CGGTGCGGGCCTCTTCGCTAT
Rp49_dir	ATGACCATCCGCCCAGCATAC
Rp49_rev	GCTTAGCATATCGATCCGACTGG
Anchor-L-TM	FAM-ACCTCGCTGA(T-BHQ1)TTGAGCCTTTGAC-PO4
Anchor-L_dir	CAAGTACCACATGAGGAACACC
Anchor-R-TM	FAM-TGGGATCTG(T-BHQ1)GAACAGGCTGCAAAG-PO4
Anchor-R_dir	GATGAGAAGCATGCCCAAAT
Reg-1_rev	GAGAGAGAGAGAGAAAGCTAACGA
Reg-2_rev	GGAAGAATCTGAGCAGCAAC
Reg-3_dir	AACAAGACGGACAAGCAGCA

## Sheet: Table S3
Table S3. Sequencing data statistics for replicates of DamID, Hi-C and RNA-seq.
DamID-seq
SpG	Library type	Read length	Number of raw reads	Instrument
Dam (rep 1)	single-end	100	41214841	Illumina HiSeq 2000
Dam (rep 2)	single-end	100	41777884	Illumina HiSeq 2000
Dam-Lam (rep 1)	single-end	100	40463684	Illumina HiSeq 2000
Dam-Lam (rep 2)	single-end	100	40998284	Illumina HiSeq 2000
SpCs
Dam (rep 1)	single-end	100	44227228	Illumina HiSeq 2000
Dam (rep 2)	single-end	100	43026767	Illumina HiSeq 2000
Dam-Lam (rep 1)	single-end	100	52427533	Illumina HiSeq 2000
Dam-Lam (rep 2)	single-end	100	47380880	Illumina HiSeq 2000
Hi-C
SpG	Library type	Read length	Number of raw reads	Instrument	Number of Hi-C contacts
SpG (rep1)	paired-end	100	144562506	Illumina HiSeq 4000	66073415
SpG (rep2)	paired-end	100	23402354	Illumina HiSeq 4000	13855792
SpCs
SpCs (rep1)	paired-end	150	435658092	Illumina NovaSeq	53294395
SpCs (rep2)	paired-end	150	449875627	Illumina NovaSeq	58522325
SpCs (rep3)	paired-end	100	114910574	Illumina HiSeq 4000	50431468
RNA-seq
	Library type	Read length	Number of raw reads	Instrument
Control (rep 1)	paired-end	150	37517528	Illumina NovaSeq
Control (rep 2)	paired-end	150	34633950	Illumina NovaSeq
Control (rep 3)	paired-end	150	32914945	Illumina NovaSeq
Lam-KD (rep 1)	paired-end	150	38667044	Illumina NovaSeq
Lam-KD (rep 2)	paired-end	150	39893957	Illumina NovaSeq
Lam-KD (rep 3)	paired-end	150	36444484	Illumina NovaSeq

## Sheet: Table S4
Table S4. Counted distances of X and 2L CT CMs to the NL in SpG and SpCs.
FISH in SpG_rep1
Nucleus volume	Nucleus radius	Distance from paired 2L CT CM to the NL	Distance from paired 2L CT CM to the NL, normalized to the nucleus radius	Volume of paired 2L CT	Distance from X CT CM to the NL	Distance from X CT CM to the NL, normalized to the nucleus radius	Volume of X CT
83.861	2.71534	1.138	0.419101	8.803	0.707	0.260373	4.393
74.437	2.60955	0.949	0.363664	4.872	0.867	0.332241	3.565
59.313	2.41928	1.278	0.528256	6.393	0.759	0.313729	3.716
78.063	2.65126	0.757	0.285525	7.627	0.604	0.227816	4.253
76.69	2.63562	0.965	0.366138	8.15	0.754	0.286081	3.117
66.092	2.50815	1.241	0.494787	3.647	1.006	0.401093	3.524
90.47	2.78487	1.083	0.388887	6.634	0.909	0.326407	3.645
46.901	2.23716	0.568	0.253893	3.046	0.703	0.314237	4.413
66.668	2.51541	0.62	0.24648	3.346	0.303	0.120457	1.619
91.262	2.79297	1.057	0.37845	3.676	0.647	0.231653	2.863
72.832	2.59066	0.757	0.292203	4.347	0.493	0.190299	1.949
42.986	2.1731	0.704	0.323962	4.574	0.831	0.382404	3.675
102.6	2.90415	0.489	0.16838	7.915	0.743	0.255841	4.113
105.68	2.93293	1.285	0.438129	13.643	0.481	0.164	4.932
129.368	3.13747	1.248	0.397773	16.042	0.474	0.151077	6.635
93.715	2.81778	0.946	0.335726	7.968	0.911	0.323305	3.873
100.909	2.88811	1.046	0.362175	8.823	0.762	0.263841	1.443
104.069	2.91795	0.779	0.266969	9.681	0.623	0.213506	2.294
82.9	2.70492	0.947	0.350102	6.625	0.751	0.277642	2.668
82.859	2.70448	0.973	0.359774	10.62	1.016	0.375673	4.25
131.583	3.15527	1.373	0.435145	12.646	0.644	0.204103	4.536
112.743	2.99686	0.784	0.261607	7.555	1.149	0.383401	4.364
104.295	2.92006	1.071	0.366774	11.91	0.535	0.183216	3.497
103.469	2.91233	1.213	0.416505	9.209	0.555	0.190569	2.436
88.369	2.76314	0.758	0.274325	8.227	1.143	0.413659	6.961
50.065	2.28638	0.831	0.363457	5.673	0.561	0.245366	2.646
74.15	2.6062	0.691	0.265137	7.492	0.693	0.265905	5.812
108.306	2.95702	0.828	0.280012	9.339	0.846	0.286099	7.77
78.488	2.65606	0.22	0.0828295	4.971	0.964	0.362944	1.152
73.946	2.6038	0.628	0.241186	4.266	0.272	0.104463	1.384
78.473	2.65589	1.249	0.470275	6.81	0.977	0.367862	3.008
60.22	2.43155	0.971	0.399333	5.135	0.84	0.345458	2.769
59.301	2.41912	1.106	0.457191	7.818	0.657	0.271586	4.243
61.315	2.4462	0.591	0.241599	4.619	0.622	0.254272	2.8
65.622	2.50219	1.422	0.568303	8.309	0.48	0.191832	3.939
71.641	2.57646	0.71	0.275572	6.061	0.548	0.212695	2.844
67.187	2.52192	0.474	0.187952	2.955	0.835	0.331097	3.224
77.553	2.64547	0.972	0.36742	4.744	0.652	0.246459	4.788
72.657	2.58859	1.492	0.576376	4.464	0.772	0.298232	2.261
114.215	3.00985	1.222	0.406001	6.522	0.803	0.266791	4.201
100.167	2.88101	1	0.3471	6.784	0.899	0.312043	3.236
71.46	2.57429	0.983	0.381853	4.421	1.391	0.540343	2.909
92.853	2.80911	0.939	0.33427	6.574	1.046	0.37236	4.074
95.664	2.83718	0.954	0.33625	8.163	0.685	0.241437	2.959
Nucleus volume	Nucleus radius	Distance from unpaired 2L CT CM to the NL	Distance from unpaired 2L CT CM to the NL, normalized to the nucleus radius	Volume of unpaired 2L CT	Distance from X CT CM to the NL	Distance from X CT CM to the NL, normalized to the nucleus radius	Volume of X CT
76.239	2.63044	0.814	0.309453	4.349	0.94	0.357354	5.63
76.239	2.63044	0.656	0.249387	3.569
77.23	2.64179	0.771	0.291847	3.589	0.946	0.35809	3.566
77.23	2.64179	0.773	0.292604	0.808
70.719	2.56536	0.454	0.176973	1.44	0.766	0.298593	5.761
70.719	2.56536	0.891	0.347319	5.912
44.638	2.20059	0.671	0.304919	5.005	0.314	0.142689	1.667
44.638	2.20059	0.392	0.178134	2.647
75.839	2.62584	1.006	0.383116	3.055	0.623	0.237258	1.436
75.839	2.62584	0.69	0.262773	1.418
75.354	2.62023	0.574	0.219065	5.208	0.65	0.24807	0.825
75.354	2.62023	1.392	0.531252	3.411
36.046	2.04922	0.756	0.36892	4.476	0.634	0.309386	3.241
36.046	2.04922	0.526	0.256683	1.038
81.709	2.69191	0.817	0.303502	2.254	0.973	0.361454	2.241
81.709	2.69191	2.019	0.750026	0.478
73.166	2.59462	0.783	0.301779	10.56	0.541	0.208509	2.826
73.166	2.59462	0.77	0.296768	4.149
55.712	2.3693	0.932	0.393365	8.095	0.966	0.407716	5.901
55.712	2.3693	0.711	0.300089	2.723
83.344	2.70974	1.746	0.644341	7.889	0.786	0.290064	4.003
83.344	2.70974	0.864	0.318849	6.119
75.876	2.62626	0.562	0.213992	2.999	1.099	0.418465	3.475
75.876	2.62626	0.71	0.270346	2.982
104.877	2.92548	1.277	0.43651	3.287	1.436	0.49086	4.944
104.877	2.92548	0.604	0.206462	3.385
56.052	2.37411	0.68	0.286423	3.001	0.702	0.29569	4.988
56.052	2.37411	0.602	0.253569	2.834
93.584	2.81646	1.674	0.594363	17.503	0.835	0.296471	7.253
93.584	2.81646	0.725	0.257415	2.566
63.154	2.47042	0.833	0.33719	4.966	0.73	0.295497	4.375
63.154	2.47042	1.101	0.445674	6.488
88.135	2.7607	0.839	0.303908	0.807	0.86	0.311515	5.083
88.135	2.7607	0.796	0.288332	5.368
48.42	2.26106	0.823	0.363989	4.215	0.763	0.337453	4.464
48.42	2.26106	0.441	0.195041	1.543
61.478	2.44837	0.824	0.336551	4.959	0.507	0.207077	2.636
61.478	2.44837	0.567	0.231583	2.227
82.348	2.69891	0.428	0.158583	1.828	0.639	0.236763	2.17
82.348	2.69891	1.116	0.413501	8.317
65.788	2.5043	0.797	0.318253	2.259	0.756	0.301881	3.141
65.788	2.5043	0.577	0.230404	1.078
67.39	2.52446	0.391	0.154885	0.281	0.418	0.16558	1.207
67.39	2.52446	0.344	0.136267	0.372
56.268	2.37715	0.574	0.241465	0.754	0.771	0.324337	3.061
56.268	2.37715	1.289	0.542245	2.796
63.477	2.47462	1.059	0.427944	5.292	0.758	0.306309	3.587
63.477	2.47462	0.827	0.334192	1.666
52.593	2.32423	0.626	0.269336	1.465	1.059	0.455634	8.399
52.593	2.32423	0.657	0.282674	5.877
FISH in SpG_rep2
Nucleus volume	Nucleus radius	Distance from paired 2L CT CM to the NL	Distance from paired 2L CT CM to the NL, normalized to the nucleus radius	Volume of paired 2L CT	Distance from X CT CM to the NL	Distance from X CT CM to the NL, normalized to the nucleus radius	Volume of X CT
113.61	3.00452	0.985	0.327839	10.652	0.683	0.227324	4.972
98.314	2.86314	0.945	0.330058	10.336	0.642	0.22423	5.352
94.379	2.82442	0.621	0.219869	7.918	0.864	0.305904	4.624
101.629	2.89496	1.124	0.388261	13.951	0.796	0.274961	5.071
144.276	3.25363	1.285	0.394944	20.43	0.937	0.287986	12.349
128.728	3.13228	1.512	0.482715	13.454	0.864	0.275837	5.921
131.577	3.15522	1.341	0.42501	11.056	1.155	0.36606	10.052
138.192	3.20724	1.309	0.408139	11.852	0.954	0.297452	6.593
74.64	2.61192	1.274	0.487763	8.402	0.715	0.273744	4.154
114.019	3.00812	0.605	0.201122	11	0.488	0.162227	6.193
107.508	2.94974	0.885	0.300026	8.714	0.64	0.216968	4.05
96.515	2.84556	1.342	0.471611	12.623	0.726	0.255134	6.08
97.075	2.85106	0.912	0.319881	9.319	0.907	0.318128	6.566
107.493	2.9496	0.854	0.289531	9.754	0.733	0.248508	6.342
110.189	2.97406	0.899	0.302281	9.358	0.629	0.211495	3.195
99.29	2.87258	0.701	0.244032	11.39	0.621	0.216182	7.854
88.924	2.76892	1.061	0.383182	10.563	0.552	0.199356	5.4
111.181	2.98296	1.162	0.389546	8.821	0.88	0.295009	7.934
90.811	2.78836	0.945	0.338908	10.455	0.618	0.221635	4.438
51.054	2.30134	0.855	0.371523	10.313	0.305	0.132532	1.13
106.921	2.94436	0.655	0.222459	11.416	0.828	0.281215	5.328
83.825	2.71495	0.483	0.177904	4.597	0.781	0.287667	1.2
53.097	2.33163	0.649	0.278346	4.264	0.362	0.155256	1.945
74.457	2.60979	0.972	0.372444	6.044	0.719	0.275501	4.373
87.063	2.74946	0.831	0.302241	9.081	0.78	0.283692	5.953
79.73	2.67	1.51	0.565544	11.6	0.493	0.184644	4.374
83.605	2.71257	1.21	0.446072	10.082	0.543	0.200179	2.508
81.052	2.68467	0.861	0.320709	9.597	0.875	0.325924	6.502
62.863	2.46662	0.921	0.373386	7.143	0.332	0.134597	4.789
71.596	2.57592	1.144	0.444112	11.287	0.589	0.228656	2.648
59.684	2.42432	0.977	0.403	8.922	0.504	0.207894	5.035
64.728	2.49077	0.988	0.396664	7.849	0.733	0.294286	3.317
96.71	2.84748	1.108	0.389116	11.244	0.511	0.179457	1.784
66.598	2.51453	0.667	0.265258	6.789	0.512	0.203616	3.353
68.63	2.53985	0.931	0.366557	7.393	0.637	0.250802	4.787
53.295	2.33453	0.869	0.372238	5.865	0.525	0.224885	2.427
76.45	2.63287	0.997	0.378674	8.027	0.623	0.236624	4.237
46.123	2.22472	0.8	0.359595	5.363	0.737	0.331277	2.523
62.869	2.4667	1.044	0.423238	5.617	0.57	0.231078	2.589
59.775	2.42555	0.955	0.393725	3.427	0.859	0.354147	2.638
77.734	2.64753	0.837	0.316144	6.162	0.583	0.220205	2.308
109.488	2.96774	0.565	0.190381	2.305	0.753	0.253729	1.764
104.151	2.91871	0.856	0.29328	7.014	0.787	0.269639	2.638
59.081	2.41613	0.871	0.360495	4.999	0.586	0.242537	2.627
88.938	2.76906	0.782	0.282406	2.433	0.62	0.223903	1.526
125.374	3.10484	0.807	0.259917	6.74	0.818	0.26346	2.94
63.949	2.48074	1.034	0.416811	2.616	0.683	0.275321	1.585
90.775	2.788	0.865	0.310259	3.4	0.408	0.146342	2.4
98.675	2.86664	0.961	0.335236	3.252	0.567	0.197793	2.059
Nucleus volume	Nucleus radius	Distance from unpaired 2L CT CM to the NL	Distance from unpaired 2L CT CM to the NL, normalized to the nucleus radius	Volume of unpaired 2L CT	Distance from X CT CM to the NL	Distance from X CT CM to the NL, normalized to the nucleus radius	Volume of X CT
82.766	2.70347	0.631	0.233404	4.803	0.508	0.187907	3.774
82.766	2.70347	0.737	0.272613	5.694
100.267	2.88197	1.128	0.391399	2.417	0.764	0.265096	4.175
100.267	2.88197	1.971	0.683907	2.058
98.289	2.86289	0.582	0.203291	1.026	0.718	0.250795	1.209
98.289	2.86289	0.631	0.220406	3.266
71.247	2.57173	0.899	0.34957	0.397	0.703	0.273357	0.645
71.247	2.57173	0.739	0.287355	0.95
33.157	1.99294	0.606	0.304073	1.824	0.253	0.126948	0.926
33.157	1.99294	0.897	0.450088	6.691
61.66	2.45078	0.727	0.29664	0.495	0.969	0.395384	2.624
61.66	2.45078	1.775	0.724259	0.599
120.431	3.06349	0.786	0.25657	4.834	0.704	0.229803	6.963
120.431	3.06349	1.138	0.371472	11.834
85.601	2.73399	0.578	0.211413	0.417	1.054	0.385518	1.376
85.601	2.73399	1.097	0.401246	1.434
97.542	2.85562	1.072	0.3754	10.947	0.474	0.165988	4.662
97.542	2.85562	0.485	0.16984	0.679
69.171	2.54651	0.958	0.376202	2.326	0.869	0.341252	3.514
69.171	2.54651	0.711	0.279206	1.696
90.393	2.78408	0.843	0.302793	12.13	0.928	0.333324	7.714
90.393	2.78408	0.063	0.0226287	1.435
92.139	2.80189	1.017	0.362969	7.505	0.785	0.280168	3.264
92.139	2.80189	1.113	0.397232	0.424
59.309	2.41923	0.828	0.342258	7.169	0.447	0.18477	3.115
59.309	2.41923	0.406	0.167822	1.194
63.837	2.47929	0.503	0.202881	4.269	0.577	0.232728	4.961
63.837	2.47929	0.493	0.198847	0.45
72.506	2.58679	0.407	0.157338	0.533	0.773	0.298826	5.052
72.506	2.58679	0.511	0.197542	4.546
112.584	2.99545	0.968	0.323157	18.437	0.897	0.299454	5.118
112.584	2.99545	0.944	0.315144	2.82
91.947	2.79994	1.222	0.436437	14.288	0.844	0.301435	7.524
91.947	2.79994	0.821	0.29322	5.018
99.734	2.87685	0.191	0.066392	2.588	0.725	0.252011	6.038
99.734	2.87685	0.776	0.269739	12.091
69.128	2.54598	0.471	0.184998	1.023	0.943	0.370388	2.505
69.128	2.54598	0.746	0.293011	6.742
93.535	2.81597	0.786	0.279122	4.874	0.629	0.223369	5.206
93.535	2.81597	1.057	0.375359	1.683
62.519	2.46211	0.469	0.190487	1.136	0.551	0.223792	3.592
62.519	2.46211	1.105	0.448802	9.938
65.208	2.49691	0.812	0.325201	7.772	0.35	0.140173	2.299
65.208	2.49691	1.203	0.481795	1.201
34.61	2.02164	1.145	0.566372	7.685	0.474	0.234463	1.539
34.61	2.02164	0.35	0.173127	1.265
46.923	2.23751	0.675	0.301674	0.915	0.616	0.275306	3.552
46.923	2.23751	0.515	0.230166	4.938
89.074	2.77047	1.887	0.681111	7.561	0.831	0.299949	6.545
89.074	2.77047	0.826	0.298144	4.877
51.842	2.31312	0.743	0.321212	6.117	0.596	0.257661	3.077
51.842	2.31312	0.758	0.327697	5.777
FISH in SpCs_rep1
Nucleus volume	Nucleus radius	Distance from paired 2L CT CM to the NL	Distance from paired 2L CT CM to the NL, normalized to the nucleus radius	Volume of paired 2L CT	Distance from X CT CM to the NL	Distance from X CT CM to the NL, normalized to the nucleus radius	Volume of X CT
308.638	4.19231	1.223	0.291725	19.72	0.644	0.153615	12.631
320.336	4.24462	1.647	0.388021	16.924	0.556	0.130989	8.112
514.48	4.9708	1.494	0.300555	23.838	0.536	0.10783	13.806
327.991	4.27816	0.963	0.225097	29.282	0.394	0.0920956	15.304
323.402	4.25812	1.333	0.313049	22.239	0.837	0.196566	10.087
1731.41	7.44909	1.355	0.181901	59.038	0.352	0.0472541	50.364
657.648	5.39471	0.782	0.144957	32.164	0.52	0.0963908	10.41
560.89	5.11599	1.065	0.208171	23.135	0.762	0.148945	5.915
641.27	5.34955	0.936	0.174968	24.783	0.85	0.158892	12.9
399.199	4.56772	1.038	0.227247	14.297	0.69	0.15106	5.891
298.462	4.14572	1.146	0.27643	26.461	0.941	0.226981	8.579
266.632	3.99277	1.189	0.297788	16.39	0.856	0.214388	12.045
598.642	5.22828	1.258	0.240614	23.858	0.435	0.0832013	5.529
558.013	5.10722	0.858	0.167997	12.559	0.621	0.121592	5.899
424.276	4.66143	0.679	0.145663	14.502	0.674	0.144591	9.868
454.215	4.7686	0.978	0.205092	14.171	0.678	0.14218	10.387
580.742	5.17565	1.022	0.197463	25.486	0.814	0.157275	12.85
1050.63	6.30648	0.796	0.126219	26.137	0.856	0.135733	22.182
475.288	4.84123	1.104	0.228041	19.145	0.648	0.13385	6.709
942.591	6.08244	1.646	0.270615	29.358	0.587	0.0965073	13.507
761.629	5.66524	1.706	0.301135	24.872	0.855	0.15092	17.014
798.535	5.7553	1.02	0.177228	15.114	0.423	0.0734974	8.176
819.839	5.80604	1.483	0.255424	32.256	0.759	0.130726	7.542
740.627	5.61268	1.478	0.263332	26.942	1.591	0.283465	11.427
764.375	5.67204	1.032	0.181945	17.484	0.678	0.119534	10.524
610.908	5.26375	1.558	0.295987	24.709	1.509	0.286678	20.199
939.442	6.07566	1.793	0.295112	22.137	0.981	0.161464	16.126
721.082	5.56286	1.326	0.238366	11.197	1.351	0.242861	11.121
429.887	4.68189	1.391	0.297102	14.867	0.901	0.192443	10.83
784.837	5.7222	1.306	0.228234	26.532	0.772	0.134913	11.797
683.139	5.46353	1.119	0.204813	15.903	0.875	0.160153	13.6
382.403	4.50274	1.372	0.304703	16.348	0.496	0.110155	7.418
782.073	5.71548	1.83	0.320183	26.04	0.794	0.138921	11.559
856.172	5.89057	1.144	0.194209	15.146	0.983	0.166877	14.474
472.69	4.83239	1.891	0.391317	32.002	0.75	0.155203	10.291
787.287	5.72815	1.601	0.279497	26.043	0.571	0.0996831	12.899
591.324	5.20689	1.398	0.26849	15.709	0.502	0.0964107	7.591
767.729	5.68032	1.181	0.207911	19.143	0.986	0.173582	9.545
1078	6.36077	2.043	0.321188	35.49	0.81	0.127343	15.295
942.726	6.08273	1.238	0.203527	33.841	0.76	0.124944	17.933
763.334	5.66946	1.403	0.247466	23.269	0.512	0.0903084	6.659
621.249	5.29329	1.958	0.369903	16.766	0.722	0.136399	11.606
1016.51	6.23745	1.67	0.267737	18.535	0.901	0.14445	19.018
949.425	6.09711	0.829	0.135966	12.666	1.25	0.205015	20.98
819.712	5.80574	1.535	0.264394	25.469	0.825	0.142101	12.345
550.29	5.08355	1.322	0.260054	7.694	0.748	0.147141	9.995
Nucleus volume	Nucleus radius	Distance from unpaired 2L CT CM to the NL	Distance from unpaired 2L CT CM to the NL, normalized to the nucleus radius	Volume of unpaired 2L CT	Distance from X CT CM to the NL	Distance from X CT CM to the NL, normalized to the nucleus radius	Volume of X CT
525.293	5.00538	0.608	0.121469	9.877	0.56	0.11188	11.825
525.293	5.00538	1.03	0.205778	14.95
320.734	4.24638	1.086	0.255747	7.236	0.617	0.1453	4.739
320.734	4.24638	1.376	0.324041	14.592
692.431	5.48819	0.866	0.157793	10.108	0.861	0.156882	12.716
692.431	5.48819	1.616	0.294451	15.249
1013.99	6.2323	1.033	0.16575	17.097	0.363	0.058245	15.465
1013.99	6.2323	1.33	0.213405	12.7
318.296	4.23559	1.283	0.302909	23.342	0.825	0.194778	7.46
318.296	4.23559	0.553	0.13056	2.18
440.603	4.72048	0.403	0.0853727	9.369	0.967	0.204852	15.4
440.603	4.72048	0.586	0.12414	11.041
160.893	3.37403	0.957	0.283637	16.334	1.168	0.346173	13.15
160.893	3.37403	0.521	0.154415	8.655
259.851	3.95863	0.392	0.0990242	1.218	0.905	0.228614	6.152
259.851	3.95863	1.107	0.279642	10.631
161.098	3.37546	1.02	0.302181	4.702	0.711	0.210638	4.211
161.098	3.37546	0.837	0.247966	11.405
167.769	3.42143	0.549	0.160459	3.783	0.852	0.249019	13.764
167.769	3.42143	1.39	0.406263	9.642
116.376	3.02871	0.863	0.28494	13.896	0.836	0.276025	10.158
116.376	3.02871	0.651	0.214943	3.027
136.33	3.19277	0.592	0.185419	4.527	1.425	0.446321	6.088
136.33	3.19277	0.522	0.163495	1.182
133.608	3.17138	1.473	0.464467	9.562	0.968	0.30523	8.212
133.608	3.17138	1.042	0.328564	15.546
161.983	3.38163	1.371	0.405425	18.72	0.683	0.201973	9.386
161.983	3.38163	1.066	0.315232	4.734
520.289	4.98944	0.337	0.0675427	1.796	0.956	0.191605	7.784
520.289	4.98944	0.96	0.192406	5.788
318.709	4.23742	0.543	0.128144	3.816	0.761	0.17959	10.063
318.709	4.23742	1.596	0.376644	30.065
296.044	4.13449	0.211	0.0510341	1.306	0.714	0.172694	6.615
296.044	4.13449	0.99	0.239449	20.017
FISH in SpCs_rep2
Nucleus volume	Nucleus radius	Distance from paired 2L CT CM to the NL	Distance from paired 2L CT CM to the NL, normalized to the nucleus radius	Volume of paired 2L CT	Distance from X CT CM to the NL	Distance from X CT CM to the NL, normalized to the nucleus radius	Volume of X CT
120.599	3.06491	0.838	0.273417	7.144	0.625	0.203921	4.667
81.975	2.69483	0.595	0.220794	3.838	0.967	0.358836	6.394
130.692	3.14813	1.048	0.332896	8.102	0.517	0.164224	3.799
123.748	3.09136	1.023	0.330922	7.047	0.994	0.321541	4.725
89.88	2.7788	1.166	0.419605	9.469	0.953	0.342953	5.468
134.837	3.18107	0.972	0.305558	11.382	1.015	0.319075	8.576
229.83	3.7999	1.004	0.264217	6.513	1.65	0.434222	11.105
238.596	3.84761	1.93	0.50161	17.71	0.66	0.171535	7.852
150.769	3.30172	1.108	0.335582	15.92	1.243	0.37647	10.152
226.381	3.7808	0.877	0.231962	10.364	0.94	0.248625	6.519
186.881	3.54671	1.524	0.429694	7.978	1.376	0.387966	3.416
157.865	3.35273	1.22	0.363882	18.753	0.868	0.258893	6.236
141.585	3.23327	1.118	0.34578	18.712	0.997	0.308356	8.36
301.983	4.16196	1.099	0.264058	11.957	0.71	0.170593	4.137
333.406	4.30158	1.01	0.234797	9.594	0.569	0.132277	8.592
342.237	4.33923	1.313	0.302588	10.54	0.672	0.154866	5.855
333.047	4.30003	0.89	0.206975	9.972	0.671	0.156045	7.248
384.026	4.5091	0.966	0.214233	12.241	0.841	0.186512	7.696
260.745	3.96316	0.857	0.216241	10.206	0.438	0.110518	7.305
312.927	4.21164	0.907	0.215356	10.821	0.522	0.123942	5.66
921.347	6.0364	1.021	0.169141	36.442	0.749	0.124081	4.585
841.324	5.85632	1.233	0.210542	19.849	0.504	0.0860609	6.262
896.918	5.98257	1.754	0.293185	27.531	1.391	0.232509	13.39
906.925	6.00474	2.094	0.348725	24.034	1.037	0.172697	18.817
1053.66	6.31253	1.315	0.208316	26.159	0.481	0.0761976	10.469
850.519	5.87757	1.692	0.287874	25.551	0.78	0.132708	9.526
386.767	4.51981	1.242	0.27479	12.167	1.134	0.250896	5.722
368.889	4.44906	1.287	0.289274	9.739	0.644	0.14475	9.978
265.223	3.98572	0.738	0.185161	9.193	0.524	0.131469	4.97
293.368	4.122	0.817	0.198205	10.394	0.431	0.104561	3.556
280.44	4.06054	1.274	0.313752	15.227	0.555	0.136681	3.966
272.193	4.02034	0.655	0.162922	8.182	0.876	0.217892	5.114
267.997	3.99957	0.641	0.160267	6.323	0.56	0.140015	5.203
398.615	4.5655	0.863	0.189027	5.897	0.842	0.184427	1.387
842.724	5.85956	0.858	0.146427	29.204	0.769	0.131238	6.229
208.244	3.67701	1.649	0.448463	10.425	0.885	0.240685	11.125
159.051	3.36111	1.135	0.337686	14.21	0.825	0.245455	6.174
167.558	3.41999	0.961	0.280995	12.252	0.807	0.235965	5.576
178.545	3.49317	1.025	0.29343	11.885	1.994	0.570829	3.989
90.718	2.78741	0.928	0.332925	9.721	0.67	0.240366	8.036
200.142	3.62869	0.923	0.254362	17.378	1.074	0.295975	6.704
183.921	3.52788	0.941	0.266732	5.814	0.979	0.277504	10.754
206.885	3.66899	2.82	0.768604	11.49	1.136	0.309622	6.68
284.428	4.07969	1.197	0.293404	12.394	0.812	0.199035	8.373
100.743	2.88652	0.558	0.193312	5.194	0.821	0.284425	4.533
115.946	3.02498	0.87	0.287606	8.016	0.669	0.221159	5.016
163.861	3.39465	1.012	0.298116	4.858	0.615	0.181167	4.008
Nucleus volume	Nucleus radius	Distance from unpaired 2L CT CM to the NL	Distance from unpaired 2L CT CM to the NL, normalized to the nucleus radius	Volume of unpaired 2L CT	Distance from X CT CM to the NL	Distance from X CT CM to the NL, normalized to the nucleus radius	Volume of X CT
140.988	3.22872	0.845	0.261713	8.244	1.091	0.337904	7.385
140.988	3.22872	0.319	0.0988007	3.512
1054.44	6.31409	0.979	0.15505	11.529	0.813	0.12876	12.415
1054.44	6.31409	1.205	0.190843	13.492
223.805	3.7664	1.436	0.381266	5.197	1.414	0.375425	10.872
223.805	3.7664	0.903	0.239751	5.943

## Sheet: Table S5
Table S5. RNA-seq data for control, Lam-KD and bam∆86 testes relative to various types of genes.
Gene name	FlyBase ID	Chr	Gene start	Gene end	TSS position	Strand	Expression (TPM) in bamΔ86 testes	Expression (TPM) in control larval testes	Expression (TPM) in Lam-KD larval testes	Ubiquitous (1 - yes)	Testis-specific (1 - yes)	SpC-specific (1 - yes)	Testis-specific, SpG-expressed (1 - yes)	SpC-specific, Aly-dependent (1 - yes)	SpC-specific, Aly-independent (1 - yes)	Differentially expressed upon Lam-KD (1 - yes)	TSS in LAD in SpCs (1 - yes)	Gene overlaps with LAD in SpCs (1 - yes)
CG11023	FBgn0031208	2L	7529	9484	7529	+	0.372393	83.8742	85.1934		1	1		1
l(2)gl	FBgn0002121	2L	9839	21376	21376	-	87.081	13.614	10.6701	1
Ir21a	FBgn0031209	2L	21823	25155	25155	-	3.11289	7.10883	7.8929
Cda5	FBgn0051973	2L	25402	65404	65404	-	15.1273	0.294924	0.400356									1
dbr	FBgn0067779	2L	66482	71390	66482	+	48.6454	15.4651	14.3977	1
galectin	FBgn0031213	2L	71757	76211	71757	+	62.1547	8.40597	9.91967	1								1
CG11374	FBgn0031214	2L	76348	77783	76348	+	0.260414	18.5019	19.5119								1	1
net	FBgn0002931	2L	82421	87387	87387	-	2.19941	17.9621	14.8968								1	1
Zir	FBgn0031216	2L	94739	102086	94739	+	32.5755	4.12244	5.08134	1
CG11377	FBgn0031217	2L	102380	104142	102380	+	29.0411	25.8465	29.1649	1
Nhe1	FBgn0026787	2L	103962	106732	106732	-	18.3602	32.3457	30.9271	1
Sam-S	FBgn0005278	2L	106903	114432	106903	+	160.233	32.8654	37.96	1
CG11455	FBgn0031228	2L	114726	156030	114726	+	254.65	353.335	332.603								1	1
CG13694	FBgn0031219	2L	115365	116488	116488	-	0.394352	6.0852	3.94806								1	1
CG4822	FBgn0031220	2L	116970	121754	121754	-	10.7885	8.49709	9.58741								1	1
CG3164	FBgn0025683	2L	122624	130791	130791	-	95.9678	20.5242	18.7028	1							1	1
Gs1	FBgn0001142	2L	132077	134472	132077	+	29.7604	31.2128	37.2638	1							1	1
CG31975	FBgn0051975	2L	138384	140992	140992	-	0.338332	0.317862	0.139584								1	1
CG31976	FBgn0051976	2L	138384	140992	140992	-	0.526542	1.75825	0.904355								1	1
CG31974	FBgn0051974	2L	141077	143091	143091	-	2.76092	1.862	1.81199									1
CG11454	FBgn0031224	2L	143323	144227	143323	+	14.1532	29.1142	24.4158	1
CG42399	FBgn0259818	2L	144231	153300	153300	-	3.98211	6.84557	6.54299									1
CG3709	FBgn0031227	2L	153539	155305	155305	-	9.0023	17.4549	17.1838
CG3436	FBgn0031229	2L	156029	157666	156029	+	127.365	29.1866	32.7212	1
CG33635	FBgn0053635	2L	157836	158664	158664	-	19.3733	23.213	23.0757	1
spen	FBgn0016977	2L	159032	203397	159032	+	51.1895	4.21055	5.21159	1
mRpL10	FBgn0031231	2L	203779	204782	203779	+	48.3751	69.7271	86.1567	1
CG11617	FBgn0031232	2L	204743	207297	207297	-	3.84911	2.20877	2.74874
Tbc1d15-17	FBgn0031233	2L	207179	210725	207179	+	26.4127	15.7246	13.7508	1
kis	FBgn0266557	2L	210735	250823	250823	-	159.149	15.1896	17.5232	1
CG13693	FBgn0031235	2L	232487	234208	232487	+	0.251929	116.096	102.655		1	1		1
Rpp30	FBgn0022246	2L	251039	252373	252373	-	28.5013	5.89199	10.8433							1
CG3645	FBgn0031238	2L	252589	271744	271744	-	17.6064	14.8601	13.0614	1								1
CG17075	FBgn0031239	2L	259949	267505	267505	-	1.4576	1.37598	1.44235								1	1
CG3345	FBgn0031240	2L	269088	271626	269088	+	0.636637	207.285	195.045								1	1
mbm	FBgn0086912	2L	271912	273715	273715	-	44.3025	7.76858	8.43639	1
CG11555	FBgn0086856	2L	273836	274766	273836	+	42.3113	33.8554	40.5508	1
CG17078	FBgn0086855	2L	274740	278234	278234	-	62.1813	34.5457	32.7421	1
smo	FBgn0003444	2L	277582	282167	277582	+	16.7093	2.96232	3.50287	1
CG11601	FBgn0031244	2L	281670	283269	283269	-	21.1708	79.8188	75.1938	1
CG3625	FBgn0031245	2L	283385	291795	291795	-	18.8791	86.2916	75.2625	1							1	1
Amnionless	FBgn0025686	2L	287252	289144	289144	-	0.609182	1.05941	0.715986								1	1
CG11562	FBgn0031247	2L	292419	293222	292419	+	44.2837	396.86	372.281	1
U2af38	FBgn0017457	2L	292959	294681	294681	-	64.5464	125.225	133.09	1
Hop	FBgn0024352	2L	295122	297449	295122	+	341.668	153.006	201.576	1
Pi3K21B	FBgn0020622	2L	297880	305233	297880	+	38.7447	14.1483	15.369	1
Plc21C	FBgn0004611	2L	305935	355566	305935	+	12.0875	1.63315	1.78265	1								1
CG11912	FBgn0031248	2L	318362	319259	319259	-	0.0935895	0.631306	1.46458								1	1
CG11911	FBgn0031249	2L	320279	321248	321248	-	0.0842435	3.45206	1.60566								1	1
CG33127	FBgn0053127	2L	322101	323091	322101	+	0.081859	0.907901	1.00146								1	1
CG43755	FBgn0264086	2L	325522	329761	329761	-	0.107284	311.08	287.673		1	1					1	1
CG31921	FBgn0051921	2L	329910	332335	332335	-	0.368353	140.557	124.905		1	1		1			1	1
Ent1	FBgn0031250	2L	355565	357874	357874	-	41.0061	20.0503	18.4318	1
al	FBgn0000061	2L	378112	387439	378112	+	0	0.0290937	0.117732								1	1
CG4213	FBgn0031251	2L	396595	402198	402198	-	0.508977	26.8644	28.0065								1	1
RpI135	FBgn0003278	2L	404285	407969	404285	+	35.9661	2.50375	3.38235
AP-2alpha	FBgn0264855	2L	408030	414777	414777	-	72.6602	8.26547	8.12589	1
ebi	FBgn0263933	2L	415067	418536	415067	+	52.8452	16.3678	17.7211	1
CG13690	FBgn0031252	2L	418434	419652	419652	-	58.5836	2.25628	2.42908
RpLP1	FBgn0002593	2L	419952	420864	419952	+	3819.57	775.042	884.552	1
CG11885	FBgn0031253	2L	420895	421450	421450	-	63.2881	285.708	302.005	1
CG13692	FBgn0031254	2L	421771	422489	421771	+	0.987121	2.90662	2.08514		1	1			1			1
BBS8	FBgn0031255	2L	422873	425321	422873	+	0.315532	0.153464	0.290458								1	1
ex	FBgn0004583	2L	431227	448701	431227	+	6.89539	0.617565	0.65951								1	1
crq	FBgn0015924	2L	448254	453024	453024	-	152.409	14.9807	16.0385	1							1	1
CG4164	FBgn0031256	2L	453108	454654	453108	+	46.0134	69.5219	86.9325	1							1	1
CG4133	FBgn0031257	2L	455531	458745	455531	+	1.02575	1.44405	0.430166							1	1	1
CG4297	FBgn0031258	2L	458876	475016	475016	-	2.80685	0.468804	0.411016									1
MED15	FBgn0027592	2L	473013	476170	473013	+	60.7782	41.9074	40.5727	1
ush	FBgn0003963	2L	476220	540560	476220	+	16.0652	1.88544	2.12194									1
cbt	FBgn0043364	2L	476446	479688	479688	-	16.7256	2.11138	3.1011	1							1	1
lwr	FBgn0010602	2L	540599	542580	542580	-	338.014	191.818	232.764	1								1
Spp	FBgn0031260	2L	542786	544653	544653	-	62.4008	80.0911	79.6334	1
Ets21C	FBgn0005660	2L	544925	552923	552923	-	11.7119	2.33175	2.46804								1	1
nAChRbeta3	FBgn0031261	2L	545129	547096	545129	+	0.272722	2.2912	2.69632									1
rempA	FBgn0260933	2L	553742	560310	560310	-	13.8391	2.61246	3.60036									1
CG2789	FBgn0031263	2L	559612	560523	559612	+	13.8907	47.1748	57.39	1
CG11835	FBgn0031264	2L	560568	563819	563819	-	5.00253	0.752338	0.447394								1	1
CG2794	FBgn0031265	2L	564163	566472	564163	+	34.883	69.2526	74.2728	1							1	1
Nle	FBgn0021874	2L	566366	568121	568121	-	37.0001	10.6333	12.8926	1
CG2807	FBgn0031266	2L	568340	572907	568340	+	56.401	13.3744	15.4403	1
Ipk2	FBgn0031267	2L	573033	574264	574264	-	34.8762	3.86437	7.30167	1						1
cold	FBgn0031268	2L	574291	575734	574291	+	62.745	19.1824	20.3444	1
Ptth	FBgn0013323	2L	575711	576896	576896	-	2.81704	25.9593	24.1239
Pph13	FBgn0023489	2L	577486	579549	577486	+	1.38704	0	0.0808947
Gsc	FBgn0010323	2L	583544	594685	594685	-	0.931493	0.237982	0.32489								1	1
CG13689	FBgn0031270	2L	602813	604430	602813	+	7.25318	7.50849	4.15416								1	1
lectin-21Cb	FBgn0040106	2L	620298	621201	621201	-	0.797605	0.193454	0.163614								1	1
lectin-21Ca	FBgn0040107	2L	624617	625556	624617	+	3.57264	0.0761787	1.20731								1	1
CG2839	FBgn0031273	2L	625652	628200	625652	+	1.5657	0.374018	0.593414								1	1
ds	FBgn0000497	2L	640013	714983	714983	-	0.36862	1.4072	0.907786							1	1	1
Hsp60B	FBgn0011244	2L	728362	730564	728362	+	0.711321	356.769	317.425		1	1		1			1	1
Eaat2	FBgn0026438	2L	737212	744395	744395	-	1.54337	0.153037	0.161265								1	1
GABA-B-R3	FBgn0031275	2L	749945	762399	749945	+	9.84621	4.62354	2.9942							1	1	1
CG12506	FBgn0031276	2L	773547	774017	773547	+	8.0787	0.797961	0								1	1
CG13946	FBgn0040725	2L	776536	776941	776536	+	12.1971	0.783908	0.262214								1	1
CG13947	FBgn0031277	2L	779173	779655	779173	+	6.79175	0	0.199054								1	1
Gr21a	FBgn0041250	2L	780482	782885	780482	+	1.47407	0.0413513	0.0772857								1	1
CG3544	FBgn0031279	2L	784336	788776	784336	+	0.734849	44.3698	37.5789		1	1		1			1	1
Pkg21D	FBgn0000442	2L	786153	790798	790798	-	0.435831	0.62021	1.02129								1	1
Nnf1b	FBgn0051658	2L	810577	811531	810577	+	24.5761	24.7306	35.2334
Dbp21E2	FBgn0086130	2L	811584	813380	811584	+	15.7707	1.93506	4.61514							1
Saf6	FBgn0031281	2L	813314	815950	815950	-	13.9605	6.83009	8.5737
Pex12	FBgn0031282	2L	815993	818096	815993	+	8.31569	8.89933	11.6185	1
CG15880	FBgn0031283	2L	816994	817950	817950	-	0	35.668	45.5525		1	1		1
CG3876	FBgn0031284	2L	818079	819508	819508	-	10.0079	3.23536	3.25568	1
Clp	FBgn0015621	2L	819964	821209	819964	+	30.1414	24.292	31.612	1
CG3662	FBgn0031285	2L	821289	824337	821289	+	180.981	175.54	168.754	1
CG3862	FBgn0031286	2L	824329	825861	825861	-	26.1478	5.59539	7.14737	1
dock	FBgn0010583	2L	825969	833241	825969	+	47.9102	44.3288	50.5151	1
drongo	FBgn0020304	2L	833584	851071	851071	-	78.5479	32.0561	41.4804	1								1
CG4291	FBgn0031287	2L	851251	852730	852730	-	24.8819	35.4584	35.5632
kraken	FBgn0020545	2L	852768	854539	852768	+	80.4651	135.483	160.037	1
CG13949	FBgn0031288	2L	855337	856639	855337	+	3.02987	58.5567	50.2627		1		1					1
CG13950	FBgn0031289	2L	860309	861806	860309	+	0.141546	0.642074	0.131596								1	1
aru	FBgn0029095	2L	861849	868354	868354	-	15.3249	6.63284	4.62631							1		1
dbe	FBgn0020305	2L	868673	869857	869857	-	82.2086	23.4176	28.3893	1
PNUTS	FBgn0053526	2L	870465	877038	870465	+	72.2673	12.5693	14.5494	1
CG15824	FBgn0031292	2L	877172	885141	885141	-	0.0392885	25.9228	25.8457		1	1		1			1	1
ninaA	FBgn0002936	2L	877302	878270	877302	+	0	11.7027	7.21098
Lsp1beta	FBgn0002563	2L	898500	901316	898500	+	0	1101.39	869.788								1	1
GluRIIC	FBgn0046113	2L	914086	917805	914086	+	0.193147	0.258312	0.104558								1	1
CG4341	FBgn0028481	2L	922793	958098	922793	+	0.0171	0.0286227	0.0991903									1
IA-2	FBgn0031294	2L	1008378	1048053	1048053	-	33.557	0.427222	0.328194									1
CG4375	FBgn0031295	2L	1026105	1026897	1026897	-	0.634297	859.329	752.787
CG4415	FBgn0031296	2L	1037246	1038685	1037246	+	468.759	120.199	188.254		1		1
S	FBgn0003310	2L	1049674	1077815	1077815	-	39.0256	32.7285	30.893	1								1
ast	FBgn0015905	2L	1077948	1080803	1077948	+	16.9616	20.4488	31.0048	1
Atg4a	FBgn0031298	2L	1080911	1085380	1080911	+	26.2297	11.3898	13.9438	1
CG4629	FBgn0031299	2L	1083091	1102504	1102504	-	2.39357	2.92058	3.38357	1								1
mtRNApol	FBgn0261938	2L	1103254	1108373	1108373	-	17.7503	14.1176	15.8043
CG14339	FBgn0031301	2L	1108540	1112694	1108540	+	0.114372	18.4241	17.3286
CG14340	FBgn0031302	2L	1112941	1114138	1112941	+	0.298679	3.34651	2.48719
Pino	FBgn0016926	2L	1114654	1128953	1128953	-	69.1644	72.4314	75.7835	1
CG4552	FBgn0031304	2L	1129316	1132411	1129316	+	16.0954	45.3177	52.8217	1
Iris	FBgn0031305	2L	1132332	1134098	1134098	-	0.224119	0.611094	0.174931
CG4577	FBgn0031306	2L	1134693	1141156	1134693	+	0.319889	0.574176	0.837756									1
MFS3	FBgn0031307	2L	1143201	1147395	1143201	+	1.43066	1.25234	0.867473
CG4749	FBgn0031308	2L	1147822	1149449	1147822	+	16.1002	4.82292	4.53465
Tfb4	FBgn0031309	2L	1149445	1150677	1150677	-	36.8161	63.8306	72.9937
Vps29	FBgn0031310	2L	1150766	1151764	1150766	+	38.8492	83.5198	94.5682	1
capt	FBgn0261458	2L	1151678	1158262	1158262	-	115.481	18.4836	22.4329
Tango14	FBgn0031312	2L	1158661	1160220	1158661	+	24.3676	11.3854	13.5021	1
CG5080	FBgn0031313	2L	1160290	1163886	1163886	-	9.66154	2.96535	3.18931
IntS14	FBgn0031314	2L	1164443	1166425	1164443	+	21.1137	7.23196	7.60586
CG14341	FBgn0031315	2L	1166506	1167211	1166506	+	41.0759	44.201	52.1865	1
Plap	FBgn0024314	2L	1167172	1170365	1170365	-	70.8576	73.9445	77.3286	1
CG31922	FBgn0051922	2L	1170181	1170789	1170181	+	6.29563	9.46353	12.8303
CG5118	FBgn0031317	2L	1170753	1172805	1172805	-	25.9445	5.75508	6.22623	1
CG4887	FBgn0031318	2L	1173009	1177589	1173009	+	54.9492	3.76793	3.95895	1
CG4896	FBgn0031319	2L	1177690	1182454	1177690	+	22.1201	32.2532	35.3364	1
CG5126	FBgn0031320	2L	1182297	1184020	1184020	-	34.8319	8.27936	9.00314	1
Tgt	FBgn0031321	2L	1184065	1185698	1184065	+	34.257	3.38791	4.28176
CG5001	FBgn0031322	2L	1185757	1196807	1185757	+	8.8084	0.993568	1.19442									1
CG5139	FBgn0031323	2L	1198465	1199266	1199266	-	0	301.556	239.798		1	1		1			1	1
CG43348	FBgn0263080	2L	1199412	1199924	1199412	+	0	0.49733	0.919147								1	1
CG43349	FBgn0263081	2L	1200205	1200663	1200205	+	0	2.33261	2.66561								1	1
CG5011	FBgn0040723	2L	1200671	1201220	1200671	+	0.601206	0	0								1	1
CG14342	FBgn0031324	2L	1204215	1205250	1204215	+	0	0	0.0995117								1	1
CG42329	FBgn0259229	2L	1219293	1229802	1219293	+	0.075262	1.27054	0.89611								1	1
CG5397	FBgn0031327	2L	1240036	1243018	1240036	+	0.570183	3.17385	2.66655								1	1
robo3	FBgn0041097	2L	1256417	1296596	1256417	+	0.0115585	0.702424	0.577974								1	1
a5	FBgn0011294	2L	1329161	1329993	1329161	+	0	0	0.105883								1	1
CG5440	FBgn0031331	2L	1334128	1335514	1334128	+	0	152.431	179.752		1	1			1		1	1
CG33923	FBgn0053923	2L	1341365	1342095	1342095	-	0	1.32375	1.01497								1	1
CG33922	FBgn0053922	2L	1343443	1344171	1344171	-	0	0.920271	1.36411								1	1
Cdlc2	FBgn0026141	2L	1344400	1345135	1344400	+	0.541288	651.963	607.008		1	1		1			1	1
CG5556	FBgn0031332	2L	1351728	1352868	1352868	-	0.147285	143.916	125.97		1	1		1			1	1
CG5561	FBgn0031333	2L	1352970	1354109	1354109	-	0.132767	235.838	199.824		1	1		1			1	1
CG31924	FBgn0051924	2L	1354101	1354919	1354919	-	0.098061	93.4888	91.8513		1	1		1			1	1
CG5565	FBgn0031335	2L	1354911	1355924	1355924	-	0.168303	270.973	231.315								1	1
CG31659	FBgn0051659	2L	1358925	1359790	1359790	-	11.3698	0	0.388094								1	1
NLaz	FBgn0053126	2L	1359837	1361821	1361821	-	502.683	15.4321	22.8193	1							1	1
CG14346	FBgn0031337	2L	1367996	1369050	1367996	+	65.6546	178.678	238.098		1		1				1	1
lea	FBgn0002543	2L	1380086	1420453	1420453	-	2.24224	1.54417	2.46099								1	1
CG43401	FBgn0263320	2L	1428474	1429159	1428474	+	0	1.82718	1.40792								1	1
CG43402	FBgn0263321	2L	1442627	1443832	1442627	+	0.845506	20.3236	25.5196								1	1
CG31928	FBgn0051928	2L	1492295	1493859	1492295	+	0	4.88352	1.8833							1	1	1
CG33128	FBgn0053128	2L	1494070	1495456	1494070	+	0.10249	0.195353	0.174985								1	1
CG31926	FBgn0051926	2L	1495460	1497071	1495460	+	0.0555205	0.757342	0.294293								1	1
CG31661	FBgn0051661	2L	1497243	1498583	1497243	+	0	0.292569	0.427249
CG18131	FBgn0031343	2L	1498455	1500608	1500608	-	70.1629	217.739	204.321		1		1
CG7420	FBgn0031344	2L	1500784	1502904	1502904	-	8.45876	7.20895	6.48995
CG18132	FBgn0031345	2L	1516795	1517478	1517478	-	0	175.458	178.167		1	1		1			1	1
halo	FBgn0001174	2L	1517533	1518148	1518148	-	0	0.762161	0.684279								1	1
CG44072	FBgn0264881	2L	1520034	1520387	1520387	-	0	0.32273	0.333169								1	1
Or22a	FBgn0026398	2L	1520491	1522156	1520491	+	0.199035	1.50901	0.97907								1	1
Or22b	FBgn0026397	2L	1522697	1524257	1522697	+	0.106567	0.230403	0.142434								1	1
haf	FBgn0261509	2L	1555129	1608404	1555129	+	1.25046	0.153584	0.181113									1
CG10869	FBgn0031347	2L	1584866	1587155	1587155	-	0.438569	409.292	358.851		1	1		1			1	1
CG31935	FBgn0051935	2L	1594822	1611157	1611157	-	9.25161	5.45459	17.377	1						1		1
CG14352	FBgn0031351	2L	1611410	1612576	1611410	+	20.9542	12.2257	19.0311
RFeSP	FBgn0021906	2L	1612429	1614160	1614160	-	102.697	367.061	409.123	1
chinmo	FBgn0086758	2L	1651258	1704682	1651258	+	29.1858	45.4883	52.1823									1
cpb	FBgn0011570	2L	1704902	1706962	1704902	+	70.7079	28.9417	36.9281	1
CG17660	FBgn0031356	2L	1707132	1710421	1710421	-	52.538	24.7896	27.3129	1
mRpL48	FBgn0031357	2L	1710462	1711465	1710462	+	66.0921	46.1561	51.4779	1
frtz	FBgn0086698	2L	1711302	1715851	1715851	-	8.2576	1.32766	2.76614	1						1
Rim2	FBgn0031359	2L	1716244	1724388	1724388	-	24.1713	2.33954	4.30707							1
Eno	FBgn0000579	2L	1724768	1729636	1729636	-	98.2999	172.462	171.997	1
Rrp40	FBgn0260648	2L	1728732	1729762	1728732	+	32.9761	33.2439	41.2697	1
CG31937	FBgn0031360	2L	1729887	1731070	1729887	+	48.3275	29.3495	33.9865	1
CG17652	FBgn0031361	2L	1731033	1732356	1732356	-	19.6611	19.2756	16.6134
CG17646	FBgn0264494	2L	1732524	1750612	1732524	+	21.8139	1.98799	2.10562									1
CG17712	FBgn0027597	2L	1750687	1752122	1752122	-	15.9515	20.3528	20.3795	1
CG17648	FBgn0031364	2L	1752308	1752848	1752308	+	0.990283	65.8037	55.7396		1	1		1			1	1
Gr22f	FBgn0041249	2L	1755253	1756451	1756451	-	0.0629445	19.0032	7.9056							1	1	1
CG17650	FBgn0031365	2L	1758286	1759093	1759093	-	267.058	310.664	343.458
Gr22e	FBgn0045497	2L	1784062	1785286	1784062	+	0	0.258865	0.228633								1	1
Gr22d	FBgn0045498	2L	1789141	1790361	1790361	-	0	0.460835	0.629732								1	1
Gr22c	FBgn0265138	2L	1790617	1791823	1791823	-	0	4.8934	2.8121								1	1
Gr22b	FBgn0045500	2L	1792057	1793268	1793268	-	0	0.188689	0.0545217								1	1
Gr22a	FBgn0045501	2L	1793668	1794917	1794917	-	0	0.0564293	0.0569103								1	1
CG31933	FBgn0051933	2L	1821256	1823331	1823331	-	0.0332455	74.3474	81.9424		1	1		1			1	1
CG31664	FBgn0051664	2L	1824172	1826500	1826500	-	0.736196	2.58771	1.6688									1
c-cup	FBgn0031367	2L	1831627	1832565	1832565	-	0.560422	389.42	384.411		1	1		1			1	1
wry	FBgn0051665	2L	1836538	1858550	1836538	+	0.0469845	0.252565	0.175532									1
CG31663	FBgn0051663	2L	1858609	1881480	1881480	-	2.18745	9.24561	6.36741							1	1	1
CG7295	FBgn0031372	2L	1869803	1871032	1869803	+	0	257.058	234.924		1	1		1			1	1
CG15358	FBgn0031373	2L	1882201	1884059	1884059	-	0.506571	0.09503	0.1437								1	1
CG7337	FBgn0031374	2L	1884622	1944289	1884622	+	20.1359	27.7697	26.1905	1							1	1
CG15357	FBgn0040719	2L	1945150	1945709	1945709	-	0.236842	240.204	201.595								1	1
CG33673	FBgn0053673	2L	1945815	1946728	1946728	-	0	70.3082	68.3049		1	1		1			1	1
erm	FBgn0031375	2L	1950239	1970362	1970362	-	0.0230775	0.528855	0.32785									1
Der-1	FBgn0031376	2L	1973957	1975413	1973957	+	37.349	98.4311	100.441
CG15356	FBgn0031377	2L	1975463	1980755	1980755	-	21.5297	3.06454	3.60652
CG15362	FBgn0031378	2L	1981176	1982099	1981176	+	11.0336	128.694	127.96	1
CG7289	FBgn0031379	2L	1982217	1984514	1982217	+	29.1832	73.0322	78.8686	1
Got2	FBgn0001125	2L	1984512	1987758	1987758	-	57.7625	112.176	98.6987	1							1	1
Npc2a	FBgn0031381	2L	1988290	1988940	1988290	+	218.117	91.3105	107.058	1							1	1
Obp22a	FBgn0043539	2L	1991381	1992160	1992160	-	1.9406	0	0								1	1
CG33543	FBgn0053543	2L	1997102	2006313	2006313	-	0.164354	1.74128	1.12311								1	1
CG15353	FBgn0040718	2L	2006763	2007193	2007193	-	5.86972	23.8789	115.4	1						1	1	1
Nplp4	FBgn0040717	2L	2008414	2009072	2008414	+	0.217704	5.5447	3.84966
CG4238	FBgn0031384	2L	2009859	2030788	2009859	+	9.58531	17.107	17.8684									1
CG42296	FBgn0259192	2L	2032519	2036041	2036041	-	0.310632	0.120662	0.138016									1
lectin-22C	FBgn0259230	2L	2036409	2037265	2037265	-	0	0.0980563	0
Su(dx)	FBgn0003557	2L	2037714	2044372	2037714	+	71.1303	5.72709	6.99892	1
Kebab	FBgn0028952	2L	2045494	2048054	2045494	+	9.68456	37.6352	36.3154
Or22c	FBgn0026396	2L	2054589	2057967	2054589	+	0.301212	0	0.156381								1	1
dpr3	FBgn0053516	2L	2058790	2109878	2109878	-	0.189767	8.38319	6.65862								1	1
CG12674	FBgn0031388	2L	2079919	2081286	2079919	+	0	198.425	252.425									1
CG4259	FBgn0031389	2L	2127309	2129237	2129237	-	4.50964	3.23504	3.2175								1	1
GlyP	FBgn0004507	2L	2130813	2137296	2130813	+	45.3371	5.98968	6.59795	1							1	1
tho2	FBgn0031390	2L	2137350	2145187	2145187	-	56.5549	13.5556	16.7941
CG11723	FBgn0031391	2L	2145297	2147275	2147275	-	36.5016	35.4209	47.6224	1
CG7261	FBgn0027509	2L	2147518	2151664	2147518	+	54.6799	33.0344	36.6671
AIF	FBgn0031392	2L	2151754	2155389	2151754	+	72.0387	111.554	103.444	1
CG15382	FBgn0031393	2L	2155753	2156790	2155753	+	4.03054	30.3946	31.1165
aop	FBgn0000097	2L	2156484	2178754	2178754	-	26.4469	2.49295	2.41562	1							1	1
CG10874	FBgn0031395	2L	2189914	2192386	2192386	-	36.4768	29.3535	32.1284	1
CG34172	FBgn0085201	2L	2192525	2197912	2197912	-	0.090591	40.0298	24.069
CG31668	FBgn0051668	2L	2203721	2206166	2206166	-	0.097832	0.141819	0.104194								1	1
CG33124	FBgn0053124	2L	2206525	2209102	2209102	-	0	0.047513	0.0716933
CG15385	FBgn0031397	2L	2209574	2212571	2212571	-	4.75468	1.12174	1.27761	1
Uch	FBgn0010288	2L	2212738	2214211	2214211	-	154.529	454.282	485.407	1
CG34174	FBgn0085203	2L	2214266	2215167	2214266	+	18.392	14.2129	13.5281
CG10880	FBgn0031398	2L	2214972	2216311	2216311	-	63.4875	6.4022	10.6239
CG15386	FBgn0040715	2L	2216503	2217246	2217246	-	73.7215	155.222	145.288
mio	FBgn0031399	2L	2217290	2220625	2217290	+	22.1943	16.2273	16.777	1
papi	FBgn0031401	2L	2220748	2225544	2220748	+	45.0411	53.0175	48.3663	1
CG15387	FBgn0031403	2L	2225545	2226294	2226294	-	65.3988	117.693	108.159
rti	FBgn0010704	2L	2226342	2231099	2226342	+	174.46	114.411	120.657
Sec24CD	FBgn0262126	2L	2231106	2236844	2236844	-	40.1262	16.6087	17.8612
Tengl3	FBgn0051679	2L	2237076	2238251	2238251	-	0	189.502	156.837		1	1		1			1	1
Tengl2	FBgn0052463	2L	2238304	2239384	2239384	-	0.072685	43.1236	32.8644		1	1		1			1	1
Tengl1	FBgn0051682	2L	2239414	2240593	2240593	-	0	211.991	188.922		1	1		1			1	1
CG4267	FBgn0264979	2L	2242378	2245274	2242378	+	0.600103	3.84559	4.44888								1	1
Ser12	FBgn0011832	2L	2250431	2251275	2251275	-	0	0	0								1	1
CG17239	FBgn0042186	2L	2251510	2252341	2252341	-	0	0.127064	0.262691								1	1
CG17234	FBgn0042187	2L	2253045	2253852	2253045	+	0	0.0944177	0								1	1
Send1	FBgn0031406	2L	2254176	2255050	2255050	-	0	0	0								1	1
CG4270	FBgn0031407	2L	2263442	2264241	2263442	+	0.16685	177.217	160.942		1	1		1			1	1
CG34049	FBgn0054049	2L	2264231	2265321	2265321	-	0	23.6756	16.8464		1	1		1			1	1
CG17242	FBgn0250841	2L	2268106	2269140	2269140	-	1.31522	0.113395	0.092875								1	1
CG4271	FBgn0031409	2L	2285163	2285926	2285163	+	0.344415	0	0.37628								1	1
CG31681	FBgn0051681	2L	2285925	2286873	2286873	-	0.0867705	0.54686	0.594579								1	1
CG42658	FBgn0261523	2L	2287025	2287933	2287933	-	0	63.7174	48.1145								1	1
CG17237	FBgn0031410	2L	2288503	2289416	2289416	-	0	298.306	286.649								1	1
robl22E	FBgn0028570	2L	2290224	2290738	2290738	-	0.247321	373.663	304.146		1	1		1			1	1
CG31949	FBgn0051949	2L	2300103	2300888	2300103	+	0.251777	502.787	405.703		1	1		1			1	1
CG16995	FBgn0031412	2L	2307948	2308872	2307948	+	7.11951	0	0								1	1
CG9967	FBgn0031413	2L	2308761	2357356	2357356	-	15.2202	5.66594	6.65585								1	1
eys	FBgn0031414	2L	2311680	2358944	2311680	+	0.186454	0.102654	0.373384							1	1	1
Rab5	FBgn0014010	2L	2359142	2365273	2365273	-	184.883	55.9636	71.2933	1
Axud1	FBgn0261647	2L	2365345	2370137	2365345	+	43.5234	7.75827	9.53931
CG3597	FBgn0031417	2L	2370152	2371524	2371524	-	5.84009	0.97836	1.72755
CG3609	FBgn0031418	2L	2372455	2374627	2374627	-	72.0866	30.6628	36.1016	1
CG15390	FBgn0031419	2L	2374713	2375697	2374713	+	9.95202	11.8472	9.48794
Atxn7	FBgn0031420	2L	2375841	2380506	2375841	+	7.7914	18.146	18.686	1
Eogt	FBgn0264672	2L	2381097	2383073	2381097	+	41.5193	14.2131	16.7732	1
CG9870	FBgn0031422	2L	2383202	2384747	2383202	+	3.89288	3.23069	3.31277	1
CG3557	FBgn0031423	2L	2384761	2385792	2385792	-	0.249319	180.534	151.238		1	1		1
CG43750	FBgn0264081	2L	2389578	2390689	2390689	-	0.186614	191.338	164.923								1	1
VGlut	FBgn0031424	2L	2391660	2410662	2391660	+	0.056126	0.109404	0.0841327								1	1
CG18641	FBgn0031426	2L	2410624	2415322	2415322	-	0	7.94831	7.34831									1
CG31948	FBgn0051948	2L	2415359	2416720	2416720	-	0.24355	1206.98	1012.52		1	1		1			1	1
CG34448	FBgn0085477	2L	2416792	2417965	2417965	-	0	1.65852	0.905106								1	1
CG34447	FBgn0085476	2L	2418422	2420013	2420013	-	0	0.28422	0.243081									1
CG9886	FBgn0031428	2L	2420830	2424647	2420830	+	8.2147	4.20127	3.01731	1								1
CG44139	FBgn0264988	2L	2424797	2425041	2424797	+	0	0.77268	0								1	1
dpp	FBgn0000490	2L	2428372	2459823	2428372	+	3.49583	0.868779	1.38409								1	1
Slh	FBgn0264978	2L	2488197	2492671	2492671	-	31.4006	26.0346	30.3881	1								1
oaf	FBgn0011818	2L	2492955	2498846	2492955	+	85.3751	126.664	164.5	1
CG3528	FBgn0031430	2L	2517102	2518037	2518037	-	0	25.315	66.8865		1	1		1		1	1	1
CG3515	FBgn0031431	2L	2551145	2552825	2552825	-	0	57.9465	61.9058		1	1			1		1	1
Cyp309a1	FBgn0031432	2L	2562483	2564830	2564830	-	0.384537	3.51394	3.01718								1	1
Cyp309a2	FBgn0041337	2L	2564886	2573037	2573037	-	0.833342	29.2919	29.5228								1	1
CG34314	FBgn0085343	2L	2573436	2575052	2575052	-	27.8247	7.80539	7.41142
insv	FBgn0031434	2L	2575280	2576997	2576997	-	22.7685	38.9011	46.0763
Elba2	FBgn0031435	2L	2577687	2579179	2577687	+	6.52407	5.44675	5.67736
CG3214	FBgn0031436	2L	2579201	2580172	2580172	-	108.558	215.519	245.347	1
Arpc5	FBgn0031437	2L	2580292	2581423	2580292	+	150.732	151.106	157.825
Drp1	FBgn0026479	2L	2581281	2585430	2585430	-	78.8761	89.2119	99.1449	1
CG15394	FBgn0250835	2L	2591869	2592773	2591869	+	1.38028	82.8779	76.1251								1	1
CG15395	FBgn0031440	2L	2609994	2611283	2609994	+	0.056746	150.382	191.158		1	1		1
CG43403	FBgn0263322	2L	2620187	2620782	2620187	+	0	0.148677	0								1	1
CG9962	FBgn0031441	2L	2646577	2647720	2647720	-	0	68.8499	85.1776		1	1			1		1	1
CG43851	FBgn0264433	2L	2647886	2648361	2647886	+	0	230.075	186.825								1	1
CG33125	FBgn0053125	2L	2648360	2652414	2652414	-	0.0596845	40.6803	33.8016		1	1		1			1	1
Prosbeta4R1	FBgn0031442	2L	2653046	2653926	2653046	+	0.104543	252.673	214.905		1	1		1			1	1
Or23a	FBgn0026395	2L	2654049	2655462	2654049	+	0	3.15796	2.71363								1	1
Prosbeta4R2	FBgn0031443	2L	2655394	2657102	2655394	+	0.110029	425.06	342.517								1	1
CG9879	FBgn0031444	2L	2665062	2666265	2665062	+	0	135.316	115.559		1	1		1			1	1
Gr23a	FBgn0041248	2L	2669823	2672186	2669823	+	0	5.34969	2.36516							1	1	1
CG31690	FBgn0051690	2L	2677734	2719431	2677734	+	0.018638	0.762963	0.531787									1
CG15398	FBgn0031446	2L	2695330	2696437	2696437	-	89.5214	10.6757	9.95468									1
CG31689	FBgn0031449	2L	2725674	2739830	2725674	+	17.3138	5.24416	5.6973	1
Hrs	FBgn0031450	2L	2739986	2743377	2739986	+	31.8228	29.7273	39.3146	1
CG9961	FBgn0031451	2L	2743375	2744934	2744934	-	8.77595	140.604	125.825		1		1
Cwc25	FBgn0031452	2L	2745098	2746944	2745098	+	38.6617	11.5931	13.3	1
Pgk	FBgn0250906	2L	2746880	2753068	2753068	-	115.031	28.0171	35.1419	1
Bacc	FBgn0031453	2L	2752445	2757975	2752445	+	296.435	44.8739	50.676	1
CG9960	FBgn0031454	2L	2758427	2759677	2759677	-	13.4467	6.71023	7.66654
Trn-SR	FBgn0031456	2L	2759924	2763889	2759924	+	15.5711	6.42767	7.03171	1
CG3077	FBgn0031457	2L	2763416	2765665	2765665	-	27.0039	3.4852	4.66723	1
aph-1	FBgn0031458	2L	2766233	2767281	2766233	+	41.5534	58.7405	69.0112	1
Taf10b	FBgn0026324	2L	2767286	2767845	2767845	-	73.0851	242.119	234.323	1
Taf10	FBgn0028398	2L	2767890	2768612	2767890	+	46.5782	27.2026	31.3465	1
colt	FBgn0019830	2L	2768590	2770069	2770069	-	37.862	60.1074	66.479	1
CG2862	FBgn0031459	2L	2770135	2770904	2770135	+	506.113	541.734	652.574	1
CG15399	FBgn0031460	2L	2770884	2771776	2771776	-	0.511317	146.353	146.374		1	1		1
Syt1	FBgn0004242	2L	2772327	2799979	2799979	-	0.188973	4.4493	10.3255							1		1
daw	FBgn0031461	2L	2805261	2812376	2805261	+	2.20515	4.99203	4.43245								1	1
CG2964	FBgn0031462	2L	2812437	2814429	2812437	+	0	107.372	86.7775		1	1		1			1	1
CG15400	FBgn0031463	2L	2814336	2815760	2815760	-	0	169.724	178.913								1	1
Duox	FBgn0031464	2L	2815970	2830248	2830248	-	1.24814	0.333166	0.487851								1	1
CG3123	FBgn0031465	2L	2823546	2825506	2825506	-	0	22.6579	23.4577		1	1		1			1	1
CG3119	FBgn0031466	2L	2834887	2837833	2837833	-	0.409639	0.751966	0.502044								1	1
Cpr23B	FBgn0031467	2L	2838411	2839547	2838411	+	0	0.240004	0.13921								1	1
CG2975	FBgn0031468	2L	2840124	2842638	2840124	+	0.074299	0.275647	0.267357								1	1
CG18558	FBgn0031469	2L	2842589	2844513	2844513	-	0	20.4319	22.9546		1	1		1			1	1
CG18557	FBgn0031470	2L	2844601	2845734	2845734	-	0.2035	3.63204	4.2416								1	1
CG3117	FBgn0031471	2L	2845926	2847212	2847212	-	0	8.74311	6.76646								1	1
CG2983	FBgn0031472	2L	2847632	2848997	2847632	+	0.0574095	0	0.473638								1	1
CG3104	FBgn0031473	2L	2848989	2855778	2855778	-	0.933573	0.842688	0.49848									1
RpS21	FBgn0015521	2L	2856070	2857029	2856070	+	3697.18	1135.57	1327.64	1
CG2991	FBgn0031474	2L	2857164	2868548	2857164	+	35.7465	7.07853	8.46969	1
CG31694	FBgn0051694	2L	2868627	2874489	2874489	-	110.509	106.601	100.962	1
CG8813	FBgn0031476	2L	2869652	2870649	2869652	+	1.32685	378.813	348.71		1		1
CG8814	FBgn0031478	2L	2874890	2877168	2874890	+	20.5007	5.30717	5.0339	1
Prx6005	FBgn0031479	2L	2877091	2878232	2878232	-	56.9318	47.7305	58.5603	1
CG31950	FBgn0051950	2L	2878344	2879001	2878344	+	33.3098	175.718	159.299	1
betaggt-II	FBgn0028970	2L	2879112	2880708	2879112	+	24.8594	25.7063	27.6688	1
NTPase	FBgn0024947	2L	2880704	2885850	2885850	-	39.1334	9.13166	17.8178	1						1
lilli	FBgn0041111	2L	2885929	2954406	2885929	+	25.9481	38.9889	46.4451		1		1					1
Rbp9	FBgn0010263	2L	2954762	2968434	2954762	+	84.0352	11.1955	12.8156
Ts	FBgn0024920	2L	2968293	2969638	2969638	-	61.1097	5.24699	5.60478
Rrp1	FBgn0004584	2L	2969773	2972508	2972508	-	118.115	24.8247	36.5518	1
gammaTub23C	FBgn0260639	2L	2972891	2974858	2972891	+	54.1679	25.2459	29.3874	1
CG9641	FBgn0031483	2L	2974859	2976862	2976862	-	31.4008	234.047	306.709
CG3165	FBgn0031484	2L	2977122	2978500	2977122	+	16.8544	113.426	112.966	1
CG9643	FBgn0031485	2L	2978411	2979288	2979288	-	42.5468	12.4736	17.136	1
Chd1	FBgn0250786	2L	2979562	2987723	2987723	-	29.4886	16.3125	19.2127	1
Bem46	FBgn0025109	2L	2988116	2990075	2988116	+	28.3686	32.9253	41.3721	1
okr	FBgn0002989	2L	2989594	2992759	2992759	-	21.7911	7.607	9.42182	1
CG3558	FBgn0025681	2L	2992870	2998726	2992870	+	31.0251	33.4815	35.0109	1
CG17265	FBgn0031488	2L	2999286	3016069	2999286	+	21.5967	4.33463	3.67525									1
CG17224	FBgn0031489	2L	3016441	3018308	3018308	-	41.6692	10.0287	14.531	1							1	1
CG17264	FBgn0031490	2L	3018508	3021506	3018508	+	4.9657	1.05726	0.92521								1	1
alpha4GT1	FBgn0031491	2L	3021309	3023141	3023141	-	24.2801	23.7527	29.0745	1
CG3542	FBgn0031492	2L	3023226	3026439	3023226	+	45.1075	11.783	12.1145	1
CG3605	FBgn0031493	2L	3026252	3029168	3029168	-	126.831	24.6824	30.9086	1
CG17219	FBgn0031494	2L	3029253	3030616	3029253	+	30.159	12.8935	11.9335	1
GABPI	FBgn0031495	2L	3030539	3032300	3030539	+	17.0298	37.2296	39.7655	1
CG17258	FBgn0031496	2L	3032210	3035348	3035348	-	0.67139	42.3771	42.038		1	1		1
CG17259	FBgn0031497	2L	3035493	3037403	3037403	-	113.251	34.0314	41.7738	1
CG17260	FBgn0031498	2L	3037230	3038793	3037230	+	11.6839	100.151	87.3736
cnir	FBgn0243513	2L	3038826	3039812	3039812	-	8.44595	2.94864	3.20674	1
CG17221	FBgn0031500	2L	3039976	3041890	3039976	+	12.7514	20.9485	23.1795	1
CG17261	FBgn0031501	2L	3042551	3043593	3042551	+	2.32415	1175.12	1035.94		1		1
v(2)k05816	FBgn0042627	2L	3043947	3056143	3043947	+	5.17706	0.550804	0.548861								1	1
CG3523	FBgn0027571	2L	3056598	3068177	3056598	+	70.1757	9.14624	10.0671								1	1
toc	FBgn0015600	2L	3068345	3144786	3144786	-	10.4546	182.665	159.311									1
PpD6	FBgn0005779	2L	3109672	3110998	3109672	+	0	36.5182	31.9228		1	1		1			1	1
CG15403	FBgn0031504	2L	3128635	3129489	3128635	+	0	216.425	164.168		1	1		1			1	1
CG12400	FBgn0031505	2L	3144953	3145848	3145848	-	210.168	194.237	214.984	1
Mad	FBgn0011648	2L	3146056	3159643	3159643	-	58.1039	22.0077	24.8951	1
gkt	FBgn0260817	2L	3159950	3162399	3159950	+	27.4363	33.736	29.2302
Hydr2	FBgn0014906	2L	3163645	3169462	3163645	+	129.436	85.9998	77.343	1
CG44002	FBgn0264744	2L	3169820	3171092	3171092	-	12.3868	1.21721	2.36201
CG31698	FBgn0051698	2L	3173205	3173840	3173840	-	0.69291	3.11815	0.218949
CG15404	FBgn0031512	2L	3173972	3174504	3173972	+	0	8.69647	0.52443							1
CG34393	FBgn0085422	2L	3175112	3200496	3200496	-	0	1.0455	0.392971							1	1	1
CG3347	FBgn0031513	2L	3269437	3271806	3269437	+	0.106916	49.0879	60.6916		1	1			1		1	1
CG3332	FBgn0031514	2L	3275800	3280534	3280534	-	0.193883	0.286948	0.434094								1	1
CG9664	FBgn0031515	2L	3291245	3294706	3294706	-	26.2357	3.37905	2.96477								1	1
CG9663	FBgn0031516	2L	3294926	3303130	3303130	-	8.61997	2.84993	3.99939								1	1
CG3277	FBgn0031518	2L	3304100	3317418	3304100	+	1.45749	0.622856	0.653066								1	1
CG15406	FBgn0031517	2L	3309222	3311682	3309222	+	19.4021	1.73901	1.77348
CG3326	FBgn0031519	2L	3316794	3319872	3319872	-	11.9344	14.3243	16.3194
CG8837	FBgn0031520	2L	3320245	3323141	3320245	+	0.588503	24.9933	10.8895							1		1
CG33281	FBgn0053281	2L	3324237	3326637	3324237	+	65.5892	0.199883	0.0703193								1	1
CG33282	FBgn0053282	2L	3327903	3329792	3327903	+	0.132964	0	0.103654								1	1
CG3285	FBgn0031522	2L	3330928	3332876	3330928	+	4.55771	0.0786817	0.03259								1	1
CG15408	FBgn0031523	2L	3332814	3334790	3332814	+	4.47699	1.12553	1.22039								1	1
E23	FBgn0020445	2L	3334875	3354829	3354829	-	1.91967	1.47683	2.30687	1								1
CG8838	FBgn0031526	2L	3357646	3358618	3357646	+	0.161097	483.573	384.097		1	1		1
CG34394	FBgn0085423	2L	3358640	3373372	3373372	-	25.1284	10.135	11.1802
CG15412	FBgn0031528	2L	3373567	3375711	3375711	-	0.830964	0.636338	0.545401
CG9662	FBgn0031529	2L	3375832	3376737	3376737	-	48.4464	86.0229	87.9283
Ptpa	FBgn0016698	2L	3377002	3378590	3377002	+	45.7368	49.6584	50.7208	1
Sfp23F	FBgn0259949	2L	3387354	3387743	3387743	-	0.83035	0	0								1	1
CG42460	FBgn0259950	2L	3387882	3388496	3388496	-	0.345029	6.47788	0								1	1
CG34175	FBgn0085204	2L	3398023	3398684	3398023	+	0	86.6396	69.2137								1	1
pgant2	FBgn0031530	2L	3404460	3426719	3426719	-	6.68276	0.0778167	0.0904813								1	1
CG8840	FBgn0031531	2L	3410560	3411199	3410560	+	0.142953	750.098	597.732		1	1		1			1	1
CG31952	FBgn0051952	2L	3416693	3418068	3416693	+	0.0602315	135.247	109.402		1	1		1			1	1
CG2772	FBgn0031533	2L	3445992	3447589	3445992	+	0.107102	0.520942	18.3581							1
Snx1	FBgn0031534	2L	3449683	3452106	3449683	+	90.4912	75.707	81.5742	1
CG12795	FBgn0031535	2L	3452466	3453755	3452466	+	30.5138	143.641	144.753	1
Cog3	FBgn0031536	2L	3453697	3457064	3457064	-	16.6606	9.44522	13.1367	1
Sec5	FBgn0266670	2L	3457302	3460367	3457302	+	22.3246	10.381	12.5078	1
CG3246	FBgn0031538	2L	3460322	3461952	3461952	-	3.29257	8.55988	5.3617							1
msl-2	FBgn0005616	2L	3462218	3466112	3466112	-	10.7976	6.17975	5.69487
Pdsw	FBgn0021967	2L	3466157	3467334	3466157	+	102.266	232.53	244.641	1
CG3238	FBgn0031540	2L	3467342	3470004	3470004	-	38.4938	1.18114	2.33395							1
CG31776	FBgn0051776	2L	3470182	3472364	3470182	+	0.168608	48.0922	46.4803		1	1			1
pgant4	FBgn0051956	2L	3472603	3475338	3472603	+	0.386595	0.514	0.356644									1
Thor	FBgn0261560	2L	3478434	3479612	3478434	+	112.9	135.226	94.7311							1	1	1
CG15414	FBgn0031542	2L	3480755	3491071	3491071	-	0.193911	0.185594	0.211411								1	1
tim	FBgn0014396	2L	3493986	3508119	3508119	-	17.2917	2.5429	1.08218							1		1
CG31954	FBgn0051954	2L	3509058	3510102	3510102	-	0.409948	0	0.218453
CG33123	FBgn0053123	2L	3510328	3514656	3514656	-	78.4304	12.1267	15.3156
CG17593	FBgn0031544	2L	3514872	3517264	3514872	+	37.62	80.6588	89.3654	1
CG3213	FBgn0031545	2L	3517273	3519651	3519651	-	0.347965	591.31	550.12		1	1		1
CG8851	FBgn0031546	2L	3519677	3522555	3519677	+	0.230046	130.2	110.408		1	1		1				1
Sr-CIV	FBgn0031547	2L	3522521	3524056	3524056	-	1.12443	2.72621	1.54569								1	1
CG8852	FBgn0031548	2L	3525131	3527588	3525131	+	2.93303	0.175804	0.12264								1	1
Spindly	FBgn0031549	2L	3527387	3530317	3530317	-	30.5826	22.2974	26.5362
Che-13	FBgn0031550	2L	3530789	3532678	3530789	+	0.049182	2.81366	0.909261							1
drm	FBgn0024244	2L	3539247	3548423	3539247	+	0.111309	0.276745	0.667106								1	1
CG43815	FBgn0264363	2L	3576210	3576623	3576210	+	0	47.3992	25.9498							1	1	1
sob	FBgn0004892	2L	3578013	3580769	3580769	-	0.0493795	0.022481	0.0167843								1	1
odd	FBgn0002985	2L	3604224	3606756	3606756	-	0.026642	0.758961	0.774633									1
Dot	FBgn0015663	2L	3619097	3621573	3619097	+	3.60601	1.09244	0.920554								1	1
CG15418	FBgn0031554	2L	3621110	3621681	3621681	-	0	357.969	338.091
for	FBgn0000721	2L	3622074	3656953	3656953	-	49.2582	4.37891	5.31819	1								1
CG34340	FBgn0085369	2L	3662745	3692114	3662745	+	0.0493585	0.480425	0.386362								1	1
Sfp24Ba	FBgn0259951	2L	3667977	3668551	3668551	-	0	0	0								1	1
CG42463	FBgn0259953	2L	3668691	3669134	3669134	-	0	0	0								1	1
Sfp24Bb	FBgn0259952	2L	3669261	3669775	3669775	-	1.08009	0	0									1
Sfp24Bc	FBgn0261054	2L	3670131	3670581	3670581	-	0	0	0								1	1
CG16704	FBgn0031558	2L	3692123	3692587	3692587	-	3.30491	166.212	129.935								1	1
CG3513	FBgn0031559	2L	3692699	3693182	3693182	-	0	1.84786	3.98557								1	1
Acp24A4	FBgn0051779	2L	3693184	3693905	3693905	-	0.60095	0.130753	0.118632								1	1
CG43165	FBgn0262721	2L	3694431	3695020	3695020	-	0	2.17121	1.96936								1	1
CG16713	FBgn0031560	2L	3695032	3695411	3695411	-	7.05564	199.605	120.574							1	1	1
CG16712	FBgn0031561	2L	3696218	3696658	3696658	-	11.7074	54.3522	28.6948							1	1	1
CG3604	FBgn0031562	2L	3697242	3697872	3697872	-	0	0	0.699041								1	1
CG10031	FBgn0031563	2L	3698451	3699092	3699092	-	0.696411	5.20743	3.64107								1	1
CG42464	FBgn0259954	2L	3699464	3699826	3699464	+	1.1608	0	0								1	1
CG42465	FBgn0259955	2L	3700195	3700658	3700195	+	0	0	0.264464								1	1
Sfp24C1	FBgn0259956	2L	3700674	3701092	3700674	+	1.5984	0	0.34434								1	1
CG42467	FBgn0259957	2L	3701290	3701699	3701290	+	1.58369	0	0								1	1
CG43145	FBgn0262621	2L	3701826	3702248	3701826	+	0.542315	0	0								1	1
CG2816	FBgn0031564	2L	3703659	3704253	3703659	+	2.89457	0.180657	0.325935								1	1
CG31778	FBgn0051778	2L	3704106	3705488	3705488	-	1.24211	40.6001	41.898								1	1
CG31777	FBgn0051777	2L	3706551	3707063	3707063	-	48.9234	14.3244	87.3789							1
cutlet	FBgn0015376	2L	3707230	3711748	3711748	-	18.3776	2.6291	4.63288							1
CG31955	FBgn0051955	2L	3711881	3713105	3713105	-	18.6377	5.64037	6.0754
CG2818	FBgn0031566	2L	3713360	3716810	3713360	+	25.9492	19.6475	21.4397	1
lectin-24A	FBgn0040104	2L	3716800	3717773	3717773	-	0.0837785	0.391655	0.346481
Shaw	FBgn0003386	2L	3718185	3729145	3718185	+	0.910736	9.79549	6.9804							1		1
CG10019	FBgn0031568	2L	3730466	3754617	3730466	+	0.166549	0.499807	0.253755								1	1
CG43707	FBgn0263846	2L	3757256	3769525	3757256	+	0.0352275	0.993146	2.70217							1		1
CG43703	FBgn0263842	2L	3765494	3765863	3765494	+	0.807325	0	0								1	1
bowl	FBgn0004893	2L	3771700	3784121	3771700	+	9.89402	1.6449	2.2433	1							1	1
CG31960	FBgn0051960	2L	3784947	3785622	3784947	+	0.261802	286.913	243.534		1	1		1			1	1
CG31958	FBgn0051958	2L	3785738	3786343	3785738	+	0.156567	238.434	144.062							1	1	1
CG3921	FBgn0031571	2L	3787167	3802726	3787167	+	11.1546	1.11704	0.631073							1	1	1
Reph	FBgn0021800	2L	3803545	3810671	3803545	+	65.362	11.7223	13.466
CG3407	FBgn0031573	2L	3810801	3813410	3813410	-	9.03972	7.50298	7.7519
slp1	FBgn0003430	2L	3825675	3827099	3825675	+	0.0991785	0.324794	0.539198								1	1
slp2	FBgn0004567	2L	3836840	3839185	3836840	+	0	0	0								1	1
CG3964	FBgn0031574	2L	3862668	3867507	3862668	+	12.2652	171.081	160.121
Cep97	FBgn0031575	2L	3867697	3871425	3867697	+	37.2762	217.936	196.49
CG31957	FBgn0051957	2L	3871271	3872458	3872458	-	44.4603	110.01	117.137	1
capu	FBgn0000256	2L	3872646	3902860	3902860	-	12.177	94.2753	84.0803									1
fred	FBgn0051774	2L	3902928	3991713	3991713	-	0.020762	0.109655	0.0899563									1
CG31773	FBgn0051773	2L	3911796	3914288	3914288	-	0	107.95	92.8685		1	1		1			1	1
CG43797	FBgn0264341	2L	4000018	4000806	4000018	+	0	0	0.301016
CG34176	FBgn0085205	2L	4004080	4004480	4004080	+	0.735455	0	0.264464								1	1
CG15422	FBgn0031579	2L	4004984	4005670	4004984	+	12.8209	2.66491	1.15931								1	1
CG15423	FBgn0031580	2L	4006041	4006606	4006041	+	1.87022	4.15167	6.44605								1	1
CG43773	FBgn0264295	2L	4007690	4007984	4007690	+	0	0	0								1	1
CG43774	FBgn0264296	2L	4008653	4009090	4008653	+	0.887215	0	0.253117								1	1
ed	FBgn0000547	2L	4031377	4115749	4031377	+	26.345	1.12424	1.59101									1
Sr-CIII	FBgn0020376	2L	4120343	4121627	4120343	+	0.060821	0.193063	0.337175								1	1
Sr-CI	FBgn0014033	2L	4121702	4124153	4121702	+	2.38684	1.0928	0.818089								1	1
CG2955	FBgn0031585	2L	4149279	4151203	4149279	+	0.0667	561.405	532.395		1	1		1			1	1
Or24a	FBgn0026394	2L	4164689	4166134	4166134	-	0	0	0.335745								1	1
CG31961	FBgn0051961	2L	4186250	4187793	4187793	-	29.1739	30.3722	31.5029	1
lectin-24Db	FBgn0040102	2L	4188123	4189284	4188123	+	3.27085	2.91355	4.54706
CG3714	FBgn0031589	2L	4189340	4198071	4198071	-	29.9603	3.73027	5.59034	1
ft	FBgn0001075	2L	4198404	4221796	4221796	-	0.0620565	0.296028	0.128743							1	1	1
CG3702	FBgn0031590	2L	4224650	4227097	4227097	-	43.8122	110.877	117.546	1								1
RpL40	FBgn0003941	2L	4227699	4228561	4227699	+	2404.5	668.304	859.453	1
CG15425	FBgn0265269	2L	4257572	4258425	4257572	+	0.102371	400.057	356.04		1	1					1	1
Art2	FBgn0031592	2L	4277696	4281324	4281324	-	0.14943	47.6124	52.9204								1	1
tutl	FBgn0010473	2L	4283148	4323781	4283148	+	0.841904	1.0655	0.795716								1	1
CG16857	FBgn0028482	2L	4324554	4331830	4324554	+	4.70005	5.18592	3.37318							1	1	1
Atet	FBgn0020762	2L	4333913	4345776	4333913	+	19.043	1.95682	2.28863	1							1	1
CG15429	FBgn0031596	2L	4352975	4354034	4352975	+	0	105.988	77.3413		1	1		1			1	1
Traf4	FBgn0026319	2L	4361925	4380716	4361925	+	2.13928	9.58055	4.01715							1	1	1
CG17612	FBgn0031597	2L	4380722	4382735	4382735	-	15.8747	14.1048	18.7451									1
CG3338	FBgn0031598	2L	4382925	4386062	4386062	-	22.8231	9.72886	11.6136	1
Psf2	FBgn0261976	2L	4386182	4387356	4387356	-	30.5604	6.30846	10.9831
Tps1	FBgn0027560	2L	4388327	4392778	4388327	+	24.1011	8.2576	4.67468							1
CG3652	FBgn0031600	2L	4392770	4393876	4393876	-	37.742	71.8236	86.6228	1
l(2)k05819	FBgn0022153	2L	4394196	4400487	4394196	+	40.23	14.126	17.6694	1
CG33003	FBgn0053003	2L	4400953	4403142	4400953	+	0.1692	0.0520193	0.17605
Dim1	FBgn0031601	2L	4403251	4403955	4403251	+	75.4827	114.523	127.933	1
CG15431	FBgn0031602	2L	4403992	4441282	4441282	-	2.64115	0.0655867	0.028235									1
CG43055	FBgn0262357	2L	4411155	4411824	4411155	+	0.974741	0	0								1	1
CG34177	FBgn0085206	2L	4433908	4435057	4433908	+	0	127.437	129.353								1	1
CG34178	FBgn0085207	2L	4433908	4435057	4433908	+	0	243.693	210.315								1	1
CG43056	FBgn0262358	2L	4437787	4438201	4437787	+	0	0	0
Sfp24F	FBgn0259958	2L	4441429	4442060	4442060	-	0.918255	12.6907	10.3692
CG15432	FBgn0031603	2L	4442320	4442985	4442320	+	59.3264	47.7283	61.3378	1
morgue	FBgn0027609	2L	4442870	4444680	4444680	-	36.2398	36.327	37.2358	1
Elp3	FBgn0031604	2L	4444732	4446765	4444732	+	32.4391	17.2278	23.7398	1
MFS18	FBgn0025684	2L	4446670	4448635	4448635	-	23.3816	13.7585	14.5386	1
CG15439	FBgn0031606	2L	4449295	4453038	4453038	-	19.7393	4.7454	5.87099
CG15440	FBgn0031607	2L	4453169	4454453	4454453	-	50.2428	66.1651	100.893	1
CG15434	FBgn0040705	2L	4454626	4455207	4454626	+	2.76384	180.505	141.154
Gs1l	FBgn0019982	2L	4455137	4456807	4456807	-	54.7884	31.9106	40.3661	1
RpL27A	FBgn0261606	2L	4457186	4458364	4458364	-	4325.51	1091.59	1271.53
mRpL27	FBgn0053002	2L	4458595	4459638	4459638	-	100.368	80.2242	109.774	1
CG15435	FBgn0031608	2L	4459729	4461746	4459729	+	9.33612	35.1489	37.116
CG15443	FBgn0031609	2L	4461657	4463447	4463447	-	48.2811	33.8701	52.9416	1
CG15436	FBgn0031610	2L	4463611	4465075	4463611	+	31.1623	38.2599	44.5072
CG17840	FBgn0031611	2L	4465174	4468022	4465174	+	11.6439	2.80317	3.15549
ine	FBgn0011603	2L	4468000	4477022	4477022	-	6.45854	0.06627	0.115805								1	1
dp	FBgn0053196	2L	4477462	4614300	4614300	-	5.68701	0.77112	0.421043							1	1	1
HP6	FBgn0031613	2L	4577719	4578218	4578218	-	441.115	361.02	454.363		1		1
BG642163	FBgn0083938	2L	4641296	4642872	4641296	+	1.12473	0.095085	0.0400513								1	1
CG15635	FBgn0031617	2L	4642972	4646562	4642972	+	0.822223	0.015592	0								1	1
CG43798	FBgn0264342	2L	4647051	4647920	4647051	+	0.234205	0	0								1	1
CG3355	FBgn0031619	2L	4651403	4652892	4651403	+	0.052817	0	0.065739								1	1
CG11929	FBgn0031620	2L	4682677	4687232	4682677	+	34.6189	146.879	149.234		1		1
Bsg25A	FBgn0000227	2L	4683052	4684461	4684461	-	0.422971	0.191907	0.0873763
Elba3	FBgn0031621	2L	4687511	4688956	4687511	+	24.6623	10.6276	14.583		1		1
CG3251	FBgn0031622	2L	4688965	4690702	4690702	-	117.406	20.3782	29.8249		1		1
CG34351	FBgn0085380	2L	4694721	4722465	4694721	+	0.272896	0.234551	0.177741									1
Taf12L	FBgn0031623	2L	4700835	4701485	4701485	-	36.3066	344.275	452.544								1	1
CG15631	FBgn0031626	2L	4732413	4734458	4734458	-	0.032197	156.562	157.407		1	1		1			1	1
CG15630	FBgn0031627	2L	4734592	4794044	4794044	-	0.460294	0.485364	0.325441									1
CG42523	FBgn0260428	2L	4762895	4763951	4762895	+	0.863486	1088.63	897.064								1	1
CG3294	FBgn0031628	2L	4794549	4796581	4794549	+	12.7367	18.1755	16.4644
Clect27	FBgn0031629	2L	4796600	4801923	4801923	-	0	0.358747	0.386986
CG15629	FBgn0031630	2L	4813009	4815891	4813009	+	7.60677	1.05332	1.39572
CG3225	FBgn0031631	2L	4815613	4818245	4818245	-	12.93	17.6895	22.6505
CG15628	FBgn0031632	2L	4821774	4828945	4821774	+	6.47487	0.593921	0.589086
CG2976	FBgn0031633	2L	4829214	4830693	4830693	-	100.713	89.2888	107.084	1
Ir25a	FBgn0031634	2L	4830846	4835300	4835300	-	0.620963	1.00767	1.0511
tank	FBgn0031635	2L	4835335	4837999	4837999	-	24.1973	19.5626	21.0477	1
CG12194	FBgn0031636	2L	4838347	4841465	4838347	+	26.8919	16.3214	11.9919
mxt	FBgn0031637	2L	4841482	4847295	4847295	-	63.4705	71.8159	74.3427	1
CG11927	FBgn0031638	2L	4847766	4849499	4847766	+	25.6753	80.6142	85.4841	1
mRpS2	FBgn0031639	2L	4849439	4850419	4850419	-	42.7733	30.1061	38.5329	1
Mon1	FBgn0031640	2L	4850641	4852640	4850641	+	27.2916	14.6948	15.6225	1
pog	FBgn0051660	2L	4852864	4876792	4852864	+	0.465311	0.682567	0.655165
Cf2	FBgn0000286	2L	4876891	4883107	4883107	-	12.782	11.0437	11.3706
CG3008	FBgn0031643	2L	4883298	4885669	4883298	+	62.7079	33.1409	40.06	1
CG15625	FBgn0031644	2L	4889995	4891277	4889995	+	0.417058	113.899	96.9353		1	1		1			1	1
CG3036	FBgn0031645	2L	4892112	4903889	4892112	+	19.4047	6.98552	3.68411	1						1	1	1
CG2837	FBgn0031646	2L	4903865	4906762	4906762	-	0.945233	1.22572	1.17065								1	1
hoe1	FBgn0041150	2L	4908581	4932384	4932384	-	56.0008	4.45681	3.64099								1	1
hoe2	FBgn0031649	2L	4933047	4936450	4936450	-	49.5564	2.10954	1.37618								1	1
Sgs1	FBgn0003372	2L	4937409	4941423	4937409	+	1.00714	2.727	0.041584							1	1	1
CG14044	FBgn0031650	2L	4942742	4944305	4942742	+	1.08652	0.146074	0
mRpL24	FBgn0031651	2L	4944256	4945361	4945361	-	55.0568	102.856	109.504	1
betaggt-I	FBgn0015000	2L	4945579	4948324	4945579	+	26.796	6.35721	8.88368	1
jet	FBgn0031652	2L	4948206	4949784	4949784	-	11.7177	9.90426	12.0399
Jon25Biii	FBgn0031653	2L	4949941	4950767	4950767	-	0.306874	1.45521	0.731547
Jon25Bii	FBgn0031654	2L	4952243	4953136	4953136	-	0.176046	0.0929603	0
Jon25Bi	FBgn0020906	2L	4954279	4955144	4955144	-	0.945171	0	0.0798843
Marcal1	FBgn0031655	2L	4955509	4958292	4955509	+	10.0826	12.2349	10.9119
CG34124	FBgn0083960	2L	4958411	4965430	4958411	+	0.719427	17.1785	15.9086
CG34125	FBgn0083961	2L	4965673	4966399	4965673	+	52.8659	48.3137	61.254
Trip1	FBgn0015834	2L	4966367	4967775	4967775	-	293.815	141.985	170.016	1
Scox	FBgn0262467	2L	4967832	4968935	4968935	-	65.8535	94.8753	107.748
CG3756	FBgn0031657	2L	4969004	4970216	4969004	+	57.4812	67.8844	76.9323	1
l(2)05714	FBgn0010607	2L	4970135	4973921	4973921	-	47.9386	39.7087	45.8224	1
CG14043	FBgn0031659	2L	4971702	4973687	4971702	+	36.902	113.323	110.447	1
mRpL28	FBgn0031660	2L	4973976	4975316	4973976	+	57.4051	117.032	123.063	1
Gmd	FBgn0031661	2L	4975300	4977023	4977023	-	32.437	7.99857	9.34185	1
CG3792	FBgn0031662	2L	4977312	4978567	4977312	+	65.4523	59.5472	64.3431	1
CG8891	FBgn0031663	2L	4978484	4979379	4979379	-	60.7105	11.3907	16.463	1
CG8892	FBgn0031664	2L	4979513	4981592	4981592	-	27.6918	55.2559	52.8993	1
CG34126	FBgn0083962	2L	4981614	4992702	4981614	+	30.6017	6.30827	6.88112
Rtnl1	FBgn0053113	2L	4992808	5009720	5009720	-	127.68	131.787	132.607	1
Tfb5	FBgn0265968	2L	5009931	5010834	5010834	-	118.662	203.127	238.641
CG3887	FBgn0031670	2L	5010922	5012127	5010922	+	88.5829	275.942	288.539	1
vkg	FBgn0016075	2L	5012144	5028191	5028191	-	8.08719	5.87108	6.90412								1	1
Cg25C	FBgn0000299	2L	5029609	5037279	5029609	+	13.702	10.9313	12.9688								1	1
CG14042	FBgn0260451	2L	5037709	5040818	5037709	+	0.021747	2.78998	2.39726
SP555	FBgn0260470	2L	5037709	5040818	5037709	+	0	94.0207	80.0573
CG31650	FBgn0031673	2L	5040648	5044712	5044712	-	37.4916	74.6742	79.6148	1
CG33995	FBgn0053995	2L	5043270	5048365	5043270	+	5.92103	1.47959	1.34091
CG44000	FBgn0264742	2L	5043270	5048365	5043270	+	80.162	35.6575	44.075
CG9121	FBgn0031675	2L	5047818	5051062	5051062	-	4.38783	23.6029	26.2262
eIF-3p40	FBgn0022023	2L	5051193	5053094	5053094	-	268.384	160.803	185.311	1
CG14040	FBgn0031676	2L	5052843	5054575	5052843	+	8.52678	44.5912	46.494	1
CG14036	FBgn0031677	2L	5054579	5055016	5055016	-	156.697	293.203	335.222
His3.3A	FBgn0014857	2L	5055058	5056149	5055058	+	341.579	475.637	530.908	1
CG31918	FBgn0031678	2L	5055982	5058248	5058248	-	11.9703	6.46809	8.81889
Rpn11	FBgn0028694	2L	5058404	5059790	5059790	-	127.912	181.66	212.968	1
qtc	FBgn0028572	2L	5060815	5070750	5060815	+	3.06878	80.6031	62.0552	1
RpL37A	FBgn0261608	2L	5070957	5072055	5070957	+	2581.53	592.975	672.417
pgant5	FBgn0031681	2L	5072170	5093592	5093592	-	35.1694	10.3654	12.6631	1
CG5828	FBgn0031682	2L	5093976	5095910	5093976	+	27.7307	31.6156	36.2975	1
CG4230	FBgn0031683	2L	5096227	5099294	5096227	+	67.1303	89.3002	78.041	1
CG8680	FBgn0031684	2L	5099177	5100288	5100288	-	139.508	434.391	441.931	1
Msp300	FBgn0261836	2L	5100877	5207002	5100877	+	4.51204	19.185	14.3675									1
Cyp28d2	FBgn0031688	2L	5207267	5209345	5207267	+	0.327624	8.3365	9.86305								1	1
Cyp28d1	FBgn0031689	2L	5210460	5212445	5210460	+	0.170518	1.36946	3.15377								1	1
CG7742	FBgn0031690	2L	5212395	5215081	5215081	-	0.0473685	223.717	201.977								1	1
CG14034	FBgn0250847	2L	5215189	5216542	5216542	-	0.742687	0	0								1	1
TpnC25D	FBgn0031692	2L	5216701	5219053	5216701	+	1.48489	2.88707	2.5041								1	1
tkv	FBgn0003716	2L	5219000	5271384	5271384	-	45.6378	10.1911	11.4317	1								1
Cyp4ac1	FBgn0031693	2L	5264001	5265899	5264001	+	13.9266	3.08381	2.78861
Cyp4ac2	FBgn0031694	2L	5266392	5268455	5266392	+	0.96987	0.183813	0.39925
Cyp4ac3	FBgn0031695	2L	5268498	5270329	5268498	+	1.60257	5.90695	5.62659
Bsg25D	FBgn0000228	2L	5271728	5278548	5278548	-	21.3578	2.94764	3.98474	1
Bub1	FBgn0031696	2L	5278865	5283283	5278865	+	40.863	29.5764	29.482	1
vri	FBgn0016076	2L	5288944	5311223	5288944	+	29.1198	2.49296	2.76317	1							1	1
CG14024	FBgn0031697	2L	5311311	5314895	5314895	-	0.117636	0.110564	0
Ncoa6	FBgn0031698	2L	5315290	5326683	5326683	-	35.7859	6.85511	8.42097
cype	FBgn0015031	2L	5327227	5327969	5327227	+	684.663	243.288	344.329	1
CG14022	FBgn0031700	2L	5327975	5328879	5328879	-	3.13548	0.292823	4.93906
TotM	FBgn0031701	2L	5329857	5330464	5329857	+	13.4475	0	0.712399								1	1
fusl	FBgn0031702	2L	5330470	5338073	5338073	-	2.47177	2.35868	3.76132									1
CG12512	FBgn0031703	2L	5339132	5342234	5342234	-	17.8139	0.359895	0.336094								1	1
nompC	FBgn0016920	2L	5346237	5365760	5346237	+	0.601494	0.328728	0.353998								1	1
H15	FBgn0016660	2L	5404280	5416593	5404280	+	0	0.969034	0.72577
mid	FBgn0261963	2L	5461639	5467610	5461639	+	0	0.344951	0.849603								1	1
CG14020	FBgn0031707	2L	5517737	5518949	5517737	+	4.72633	53.422	73.4806		1		1
CG7382	FBgn0031708	2L	5518893	5519896	5519896	-	38.0762	130.582	135.842	1
cl	FBgn0000318	2L	5520135	5521382	5520135	+	272.595	436.99	486.607	1
CG7371	FBgn0031710	2L	5521281	5523898	5523898	-	18.7147	18.5225	17.4652	1
CG6907	FBgn0031711	2L	5524139	5525809	5524139	+	63.8972	124.823	114.861	1
Cap-D3	FBgn0051989	2L	5525905	5535958	5525905	+	19.9003	4.52532	3.92512
CG31648	FBgn0051648	2L	5526957	5527854	5526957	+	26.0252	26.6706	40.2406	1
CG31915	FBgn0051915	2L	5528123	5530682	5528123	+	9.42986	5.59757	6.92004	1
CG7277	FBgn0031713	2L	5530620	5532223	5532223	-	39.5005	41.2345	45.3677	1
tomb	FBgn0031715	2L	5535861	5536758	5536758	-	23.1775	78.8711	86.713		1		1
CG14015	FBgn0031716	2L	5536850	5539196	5539196	-	3.48301	0.786227	0.681182
Hel25E	FBgn0014189	2L	5539326	5542314	5542314	-	228.75	65.348	86.8133	1
Lam	FBgn0002525	2L	5542480	5546642	5542480	+	192.382	84.5069	15.5568							1		1
Oscillin	FBgn0031717	2L	5547086	5549614	5547086	+	57.6802	87.2713	105.154
CG14014	FBgn0031718	2L	5549709	5550835	5550835	-	0.0636615	1.9443	1.46423
CG18269	FBgn0031719	2L	5551838	5552756	5551838	+	0	4.06218	3.85671									1
CG14013	FBgn0031720	2L	5552843	5553850	5553850	-	0	171.007	143.636		1	1		1			1	1
CG14017	FBgn0031721	2L	5553897	5555137	5553897	+	0	103.834	82.2136		1	1		1			1	1
GluRIIA	FBgn0004620	2L	5555072	5558994	5555072	+	1.44786	1.31127	0.768506								1	1
GluRIIB	FBgn0020429	2L	5559342	5563502	5559342	+	0.131388	0.144001	0.0301								1	1
CG14011	FBgn0031722	2L	5579580	5581116	5581116	-	0.0912435	132.095	118.641		1	1		1			1	1
CG7251	FBgn0031723	2L	5587115	5588414	5588414	-	0.179718	311.379	275.172		1	1		1			1	1
CG18266	FBgn0031724	2L	5596833	5598636	5596833	+	0.035945	291.929	273.908		1	1		1			1	1
CG14010	FBgn0031725	2L	5601723	5617946	5617946	-	0.0559125	0.308346	0.488521								1	1
Cyp6a16	FBgn0031726	2L	5620615	5623762	5623762	-	0.391662	0.414197	0.965418								1	1
CG31646	FBgn0051646	2L	5626291	5658560	5658560	-	0.302834	3.27929	1.51051							1	1	1
Hsp60C	FBgn0031728	2L	5662849	5670838	5662849	+	6.36844	671.418	617.355		1		1				1	1
CG12511	FBgn0031729	2L	5678582	5679499	5678582	+	2.76826	72.6783	82.3635		1		1					1
CG7236	FBgn0031730	2L	5706374	5713791	5706374	+	1.86438	15.1914	6.85393							1	1	1
CG14007	FBgn0031731	2L	5715349	5716680	5716680	-	0	0.96027	0.915227								1	1
CG34011	FBgn0054011	2L	5716701	5718067	5716701	+	0.066462	0.381268	0.787894								1	1
CG11149	FBgn0031732	2L	5718121	5720899	5720899	-	0	2.7192	1.90224									1
sip1	FBgn0024191	2L	5721051	5723944	5721051	+	14.4661	12.2095	9.85786
CG11030	FBgn0031736	2L	5724656	5762420	5724656	+	49.01	22.4085	32.2557	1								1
CG14006	FBgn0031733	2L	5726415	5728811	5728811	-	0.0416505	82.2151	66.0139		1	1		1			1	1
CG11147	FBgn0031734	2L	5733675	5741244	5741244	-	0.587997	0.669245	0.676626								1	1
CG11029	FBgn0031735	2L	5746157	5747961	5746157	+	0.932302	0.557355	0.48914								1	1
obst-E	FBgn0031737	2L	5762553	5766142	5766142	-	0.61708	0.939675	1.29349
CG9171	FBgn0031738	2L	5767002	5800253	5800253	-	28.8191	9.03322	9.68944	1								1
CG31913	FBgn0051913	2L	5784031	5784893	5784031	+	0.486731	230.757	178.052		1	1		1			1	1
CG14005	FBgn0031739	2L	5800517	5801975	5801975	-	24.3803	8.34387	7.54473	1
CG7239	FBgn0031740	2L	5802220	5804030	5802220	+	42.647	13.8675	15.6333	1
CG11034	FBgn0031741	2L	5805395	5809063	5805395	+	80.8162	1.55841	1.724	1							1	1
CG43307	FBgn0262999	2L	5811574	5811925	5811574	+	1.24399	0	0
CG31644	FBgn0051644	2L	5817890	5818443	5818443	-	0.74526	712.823	588.876		1	1		1				1
TrissinR	FBgn0085410	2L	5824004	5856767	5824004	+	0.708138	0.125996	0.11232									1
rau	FBgn0031745	2L	5859769	5879498	5879498	-	17.6126	1.03906	1.96465	1							1	1
CG44574	FBgn0265785	2L	5883741	5884345	5883741	+	0.229076	0	0								1	1
Sfp26Ac	FBgn0259959	2L	5884350	5884774	5884774	-	1.9249	0	0								1	1
CG43185	FBgn0262814	2L	5884888	5885491	5884888	+	0.56502	0	0								1	1
CG9029	FBgn0031746	2L	5886002	5886609	5886002	+	5.19702	0	0.165014								1	1
Acp26Ab	FBgn0002856	2L	5892298	5892862	5892862	-	6.72382	0.871868	0.505077								1	1
Acp26Aa	FBgn0002855	2L	5892883	5893896	5893896	-	6.87454	0.740043	0.500408								1	1
CG9021	FBgn0031747	2L	5903178	5904689	5904689	-	0.490059	0.371523	1.08198									1
bchs	FBgn0043362	2L	5907169	5922776	5907169	+	4.88	2.29579	1.90543	1
CG14000	FBgn0031749	2L	5908927	5910289	5910289	-	0.259572	54.1983	40.8533		1	1		1
CG9016	FBgn0031751	2L	5922876	5923653	5923653	-	0.486007	1615.79	1437.69
dsf	FBgn0015381	2L	5925937	5939261	5925937	+	0.0200125	0.652159	0.705941									1
Sfp26Ad	FBgn0261055	2L	5942623	5943304	5943304	-	6.94981	15.4545	18.8889
Gpdh	FBgn0001128	2L	5943643	5948968	5943643	+	88.0442	22.135	15.3333	1						1
CG9044	FBgn0031752	2L	5949450	5955235	5949450	+	24.4426	7.61278	9.91461	1
CG13999	FBgn0031753	2L	5955312	5956466	5956466	-	0	24.9219	20.066								1	1
CG13998	FBgn0040949	2L	5956489	5956819	5956819	-	0	0.409793	2.16478								1	1
Vm26Ab	FBgn0003980	2L	5957004	5957639	5957004	+	0.161541	0.56809	0.853613								1	1
Vm26Ac	FBgn0086266	2L	5958005	5958631	5958631	-	0	0	0								1	1
Vm26Aa	FBgn0003979	2L	5959596	5960340	5960340	-	0	0	0								1	1
psd	FBgn0086265	2L	5963087	5964951	5964951	-	0.123079	0.170819	0.163179								1	1
CG13992	FBgn0031756	2L	5965391	5967752	5967752	-	0.394664	0.771571	0.608052								1	1
Ucp4C	FBgn0031757	2L	5968566	5969761	5968566	+	0.123162	156.797	127.519		1	1		1			1	1
Ucp4B	FBgn0031758	2L	5969859	5971025	5969859	+	0.317148	95.6341	87.201								1	1
chic	FBgn0000308	2L	5972115	5981018	5981018	-	1007.29	542.452	656.288	1
eIF-4a	FBgn0001942	2L	5981764	5985909	5981764	+	1402.47	539.025	597.694	1
ifc	FBgn0001941	2L	5986348	5988854	5986348	+	64.8624	77.7007	87.071	1
lid	FBgn0031759	2L	5989400	5999501	5999501	-	89.9185	10.7816	13.7631	1
Tsp26A	FBgn0031760	2L	6000228	6003738	6000228	+	12.1729	5.68499	6.60028
Gal	FBgn0001089	2L	6003574	6006827	6006827	-	0.73107	29.819	31.7489
CG9098	FBgn0031762	2L	6007364	6012338	6012338	-	4.7668	0.93117	0.710484
H2.0	FBgn0001170	2L	6013059	6019402	6019402	-	0.204645	0.0690733	0.033238								1	1
CG13996	FBgn0031763	2L	6020835	6021718	6020835	+	0	0.215874	0.084149								1	1
CG9107	FBgn0031764	2L	6022951	6024539	6024539	-	58.5271	39.7403	41.4638	1
CG9109	FBgn0031765	2L	6025870	6034423	6034423	-	0.110595	0.245927	0.284009
mtm	FBgn0025742	2L	6034731	6037015	6037015	-	38.2555	13.9909	15.5403	1
CG9117	FBgn0031766	2L	6036997	6037902	6037902	-	2.54093	12.6496	11.8815
CG31643	FBgn0051643	2L	6038117	6041283	6038117	+	7.03475	5.74061	6.68233	1
ade2	FBgn0000052	2L	6041181	6046050	6046050	-	44.0018	6.32369	7.21746	1
slmo	FBgn0029161	2L	6046516	6048706	6048706	-	68.3714	243.861	240.904
CG34179	FBgn0085208	2L	6046651	6048706	6048706	-	0.729621	16.5162	23.4594
CG12393	FBgn0031768	2L	6048002	6050474	6048002	+	35.1099	32.6866	39.0354	1
CG9135	FBgn0031769	2L	6050800	6053877	6050800	+	130.322	12.2565	13.7975
CG13995	FBgn0031770	2L	6054302	6060169	6054302	+	0.364893	0.118705	0.114856
CG34180	FBgn0085209	2L	6060510	6060938	6060510	+	4.59189	1.35992	4.54267
CG9140	FBgn0031771	2L	6060842	6062757	6062757	-	116.936	54.5236	72.1448	1
CG13994	FBgn0031772	2L	6062989	6063671	6062989	+	57.9718	443.244	466.551	1
Fbw5	FBgn0031773	2L	6063562	6065953	6065953	-	16.5337	17.5513	19.1602	1
CG9147	FBgn0031774	2L	6065997	6067635	6065997	+	18.4259	77.0435	80.2176	1
CG9150	FBgn0031775	2L	6067668	6068594	6068594	-	1.1935	0.492224	1.83216
CG13993	FBgn0031776	2L	6069079	6069838	6069079	+	224.82	292.248	334.748	1
CG9154	FBgn0031777	2L	6069790	6070686	6070686	-	28.5633	37.9704	35.2097	1
Kr-h2	FBgn0266449	2L	6070990	6073961	6070990	+	59.8011	204.54	208.832	1
Kr-h1	FBgn0266450	2L	6082603	6096498	6082603	+	10.3554	1.58229	1.93185	1								1
CG45075	FBgn0266445	2L	6091412	6096498	6091412	+	0.236403	0.524902	0.755176
CG9175	FBgn0031779	2L	6096698	6098966	6098966	-	18.5891	37.4698	38.9278	1
stai	FBgn0266521	2L	6100377	6124653	6100377	+	269.351	162.96	157.014								1	1
CG31642	FBgn0051642	2L	6118512	6120522	6118512	+	16.1407	116.747	164.679		1		1
Arpc4	FBgn0031781	2L	6125132	6125911	6125132	+	137.486	39.3274	49.0538
WDR79	FBgn0031782	2L	6125879	6127775	6127775	-	40.3385	16.9292	24.454
CG42730	FBgn0261683	2L	6127872	6130651	6130651	-	0.720588	36.9469	44.7021
CG9222	FBgn0031784	2L	6131023	6132484	6131023	+	0.107386	219.994	204.237		1	1			1
CG13991	FBgn0031785	2L	6139382	6145010	6139382	+	0.107495	46.557	45.0221		1	1		1			1	1
Muc26B	FBgn0040950	2L	6151969	6153701	6151969	+	0.167567	0.626312	0.480983								1	1
CG31639	FBgn0051639	2L	6153840	6155141	6155141	-	1.40911	2016.31	1695.09								1	1
CG13989	FBgn0031786	2L	6160400	6161309	6160400	+	0	284.828	231.996		1	1		1			1	1
CG34380	FBgn0085409	2L	6179133	6211114	6179133	+	1.32305	0.262734	0.250008								1	1
Ugt37b1	FBgn0026755	2L	6225048	6226842	6225048	+	0.0407375	0	0								1	1
Ddr	FBgn0053531	2L	6253123	6323466	6253123	+	0.534513	0.16145	0.548269								1	1
CG9486	FBgn0031791	2L	6255859	6256822	6255859	+	1.43476	2.73397	2.2433								1	1
CG13983	FBgn0031792	2L	6263557	6264490	6264490	-	0	0	0								1	1
CG43922	FBgn0264543	2L	6308377	6308751	6308751	-	0	415.765	400.225								1	1
CG13984	FBgn0260452	2L	6308819	6309475	6308819	+	0	115.422	79.7361		1	1		1		1	1	1
PDZ-GEF	FBgn0265778	2L	6323767	6332789	6323767	+	46.22	30.8075	30.0043		1		1
Pez	FBgn0031799	2L	6332881	6338671	6338671	-	12.1951	1.16894	1.1879	1
Cpr	FBgn0015623	2L	6338836	6346280	6338836	+	62.9177	14.6562	12.1756	1								1
CG9497	FBgn0031800	2L	6346430	6348427	6348427	-	0.236988	0.508216	0.281223								1	1
CG9498	FBgn0031801	2L	6349393	6351034	6351034	-	7.80588	0.351116	0.111242								1	1
ppk7	FBgn0031802	2L	6352324	6354331	6354331	-	0.041235	0	0.0624357								1	1
ppk14	FBgn0031803	2L	6354956	6356498	6354956	+	0	0.0541417	0.0836393								1	1
CG9500	FBgn0031804	2L	6357005	6358318	6358318	-	0	17.3873	12.0671		1	1		1		1
CG9505	FBgn0031805	2L	6367882	6370190	6367882	+	5.48747	1.08632	6.50517							1	1	1
slam	FBgn0043854	2L	6372388	6377284	6372388	+	0.3863	0.158342	0.149527								1	1
CG42368	FBgn0259714	2L	6377771	6411326	6411326	-	1.92405	0.352287	0.464353								1	1
CG9507	FBgn0031808	2L	6381266	6383419	6381266	+	0.396693	0.340509	0.664339								1	1
CG42370	FBgn0259716	2L	6383435	6385512	6385512	-	0.377319	10.9385	14.548								1	1
CG42369	FBgn0259715	2L	6395853	6397249	6397249	-	2.14621	0.715016	0.129747								1	1
CG13982	FBgn0031811	2L	6412315	6415335	6412315	+	0.230341	0.0620603	0.0622263								1	1
Tig	FBgn0011722	2L	6415179	6423310	6423310	-	0.306642	5.66069	6.88794								1	1
Fic	FBgn0263278	2L	6424336	6426371	6424336	+	9.90749	20.7586	18.0577
CG9527	FBgn0031813	2L	6426724	6448403	6448403	-	14.5235	7.5431	5.025	1						1
retm	FBgn0031814	2L	6448464	6455929	6455929	-	14.5879	14.9791	16.867	1
frj	FBgn0031815	2L	6456052	6459008	6456052	+	29.586	19.4647	18.8446	1
CG16947	FBgn0031816	2L	6459015	6465669	6465669	-	14.1402	0.639781	0.356294
CG9531	FBgn0031817	2L	6466217	6467698	6467698	-	18.8168	114.082	124.948
mmy	FBgn0259749	2L	6468538	6473904	6473904	-	28.1056	33.9175	32.8392	1
CG9536	FBgn0031818	2L	6474438	6476975	6476975	-	30.2476	38.2624	48.8134	1
Sec61alpha	FBgn0086357	2L	6477182	6480575	6480575	-	150.405	109.624	140.462	1
DLP	FBgn0031820	2L	6480929	6487576	6480929	+	47.4243	32.0244	34.4425	1
KFase	FBgn0031821	2L	6487342	6488756	6488756	-	7.04758	56.4077	54.6442
epsilonCOP	FBgn0027496	2L	6489090	6490194	6489090	+	64.883	103.396	120.024	1
CG9548	FBgn0031822	2L	6490155	6490843	6490843	-	121.609	184.858	246.889	1
CG31638	FBgn0051638	2L	6491061	6496988	6491061	+	20.0921	7.10808	8.31166
CG9547	FBgn0031824	2L	6492974	6494532	6494532	-	5.6345	2.43176	3.91189	1
CG9550	FBgn0031826	2L	6497053	6498466	6497053	+	0.106567	163.867	150.588		1	1		1
CG31637	FBgn0051637	2L	6498647	6526996	6498647	+	11.3323	2.71133	2.4887	1								1
eya	FBgn0000320	2L	6527447	6546976	6546976	-	13.336	22.1617	25.5937								1	1
Osm6	FBgn0031829	2L	6555717	6557502	6557502	-	7.98825	10.88	8.37566		1		1
CoVb	FBgn0031830	2L	6557800	6559308	6557800	+	302.88	183.094	217.031	1
CG9596	FBgn0031832	2L	6559426	6562289	6562289	-	26.5981	3.72017	5.15076	1
CG11043	FBgn0031831	2L	6559431	6560133	6559431	+	0.140439	501.404	447.404
Ent2	FBgn0263916	2L	6562325	6564709	6562325	+	31.1018	6.79463	8.14289	1
CG13766	FBgn0031834	2L	6564112	6566181	6566181	-	8.66549	5.81556	7.65834
CG11319	FBgn0031835	2L	6568400	6601068	6601068	-	6.25364	0.973999	1.41649								1	1
CG11050	FBgn0031836	2L	6611011	6617117	6611011	+	16.7934	3.80271	4.54613	1
CG11320	FBgn0031837	2L	6617134	6621700	6621700	-	0.211895	1.5207	0.725168
CG34345	FBgn0085374	2L	6623112	6625359	6623112	+	0.0365805	0.199054	0.1174
Oatp26F	FBgn0051634	2L	6625138	6632407	6632407	-	0.13555	0.155174	0.0585247
CG31635	FBgn0051635	2L	6632798	6649114	6649114	-	27.0292	30.6153	33.9675
Tango1	FBgn0031842	2L	6649388	6654574	6649388	+	47.0671	28.9933	34.245
CG31633	FBgn0051633	2L	6654760	6656321	6656321	-	12.6302	48.2139	60.8039	1
CG31636	FBgn0051636	2L	6656459	6658152	6658152	-	0.931487	3.9099	2.94583
CG11070	FBgn0028467	2L	6658517	6662033	6658517	+	27.7187	55.8159	60.1536	1
CG13771	FBgn0031844	2L	6662061	6663612	6663612	-	5.81724	30.1842	28.9765		1		1
cup	FBgn0000392	2L	6663664	6674780	6663664	+	43.6577	168.571	158.858	1
CG34310	FBgn0085339	2L	6663664	6674780	6663664	+	104.198	200.298	217.69
Galt	FBgn0263200	2L	6666264	6668033	6668033	-	4.4515	3.9972	3.8089	1
Spn27A	FBgn0028990	2L	6671065	6673347	6673347	-	6.59927	5.89637	7.29415
cort	FBgn0000351	2L	6674682	6676635	6676635	-	6.10252	1.48012	1.79087
CG11329	FBgn0031848	2L	6676649	6677625	6677625	-	26.2111	17.3461	22.1988
Nhe3	FBgn0028703	2L	6677835	6684364	6684364	-	34.2978	15.0612	18.4481	1
CG11327	FBgn0031849	2L	6684842	6686712	6686712	-	62.1936	313.94	343.743		1		1
Tsp	FBgn0031850	2L	6686791	6709086	6709086	-	9.30066	49.5539	42.6503								1	1
AkhR	FBgn0025595	2L	6711286	6716186	6716186	-	2.3408	5.01153	3.8615									1
Aatf	FBgn0031851	2L	6717625	6719389	6717625	+	49.3715	13.906	22.3766							1
homer	FBgn0025777	2L	6719394	6723359	6723359	-	47.7322	70.9953	87.4708
Liprin-alpha	FBgn0046704	2L	6723903	6732766	6723903	+	38.884	18.894	21.6878	1
TTLL3B	FBgn0031853	2L	6732866	6736149	6732866	+	0.0807725	137.399	125.816		1	1		1				1
TTLL3A	FBgn0031854	2L	6736364	6740188	6740188	-	0.0395435	0.018381	0.156224								1	1
CG11221	FBgn0031855	2L	6742502	6756133	6742502	+	0.750005	0.0823603	0.052061								1	1
CG31910	FBgn0051910	2L	6744663	6745622	6745622	-	0	233.839	194.325		1	1		1			1	1
CG44271	FBgn0265257	2L	6747421	6747914	6747914	-	0	364.222	324.744								1	1
CG11322	FBgn0031856	2L	6757864	6759628	6759628	-	0.03687	67.7084	70.6296		1	1		1			1	1
CG11321	FBgn0031857	2L	6759829	6772755	6772755	-	1.12519	0.243865	0.0815273									1
CG17378	FBgn0031858	2L	6774041	6778444	6774041	+	0.0720515	156.052	140.829								1	1
nrv1	FBgn0015776	2L	6778555	6786861	6786861	-	36.2505	4.8219	6.01424	1							1	1
nrv2	FBgn0015777	2L	6789770	6798862	6798862	-	68.3637	197.475	188.893	1								1
CG17376	FBgn0042189	2L	6799946	6800894	6800894	-	1.33735	4410.5	3927.12		1		1				1	1
CG17377	FBgn0031859	2L	6801358	6802840	6802840	-	0.759668	2025.01	1812.26								1	1
CG11236	FBgn0031860	2L	6803011	6804372	6803011	+	0.19217	1.6277	1.04564								1	1
CG17375	FBgn0031861	2L	6804324	6805792	6805792	-	0.162642	211.78	184.593		1	1		1			1	1
sens-2	FBgn0051632	2L	6821934	6838995	6821934	+	0.037479	0.0165327	0.0388683								1	1
Rca1	FBgn0017551	2L	6852315	6853866	6852315	+	17.3525	56.1286	61.1077
l(2)k09022	FBgn0086451	2L	6854142	6860849	6854142	+	30.3169	2.68455	2.27855
Nha1	FBgn0031865	2L	6860905	6870389	6870389	-	1.65023	3.34115	4.88148								1	1
Nlg2	FBgn0031866	2L	6874900	6906656	6874900	+	0.0478395	2.7872	1.66335							1	1	1
CG13773	FBgn0042092	2L	6906666	6907844	6907844	-	34.1645	27.4898	34.3398	1
Rat1	FBgn0031868	2L	6908083	6911423	6908083	+	64.7804	5.36022	7.03187	1
Wee1	FBgn0011737	2L	6911090	6914138	6914138	-	41.8666	82.0936	91.1847	1
x16	FBgn0028554	2L	6914301	6920210	6920210	-	188.701	26.4104	29.3608	1
CG32829	FBgn0052829	2L	6915581	6916445	6916445	-	4.89928	0.715897	0.940812
nop5	FBgn0026196	2L	6916753	6918743	6918743	-	302.183	30.7436	43.6759	1
Hrb27C	FBgn0004838	2L	6920704	6932057	6920704	+	890.102	144.694	153.859	1
CG43232	FBgn0262877	2L	6932121	6932552	6932121	+	0	56.9807	44.9272
CG18304	FBgn0031869	2L	6932545	6942814	6942814	-	1.30988	7.50216	8.02183									1
CG10158	FBgn0031871	2L	6943178	6945289	6945289	-	93.2277	205.501	209.915	1
ihog	FBgn0031872	2L	6945464	6948808	6948808	-	12.8306	1.48963	1.6149
Gas41	FBgn0031873	2L	6949310	6950207	6950207	-	46.6327	37.9495	54.5831
SA	FBgn0020616	2L	6950421	6954586	6950421	+	53.7296	10.772	10.9714
CG13775	FBgn0031874	2L	6954357	6956950	6956950	-	9.13175	0.665719	0.915118
CG3430	FBgn0031875	2L	6957008	6959104	6957008	+	32.1737	6.75107	5.83486
Atac1	FBgn0031876	2L	6959099	6960328	6960328	-	15.0303	15.2058	17.9963
CG10399	FBgn0031877	2L	6960377	6961653	6960377	+	7.89802	2.6147	4.08533	1
sip2	FBgn0031878	2L	6961516	6964074	6964074	-	91.6655	300.606	301.467
Coprox	FBgn0021944	2L	6964421	6965887	6964421	+	55.1197	106.616	125.989	1
smt3	FBgn0264922	2L	6966780	6967644	6967644	-	1846.76	1046.49	1330.27	1
snRNP-U1-70K	FBgn0016978	2L	6968711	6971737	6971737	-	40.6734	31.7648	33.231	1
uif	FBgn0031879	2L	6972828	7010359	7010359	-	0.12833	0.664226	0.512426								1	1
CG43321	FBgn0263026	2L	7012262	7012803	7012262	+	0	229.749	188.937								1	1
CG43322	FBgn0263027	2L	7013396	7014737	7013396	+	2.10211	59.2911	61.7869								1	1
ade3	FBgn0000053	2L	7014623	7023898	7023898	-	32.9095	18.4639	22.6956								1	1
Pcp	FBgn0003046	2L	7021682	7022470	7021682	+	2.35736	2.26165	3.51763								1	1
CG31908	FBgn0051908	2L	7024829	7027389	7027389	-	67.1119	49.1396	45.3966
CG3476	FBgn0031881	2L	7027526	7028959	7027526	+	19.5516	39.3063	39.3611
Rab30	FBgn0031882	2L	7030493	7032606	7032606	-	14.4685	73.9933	70.1486	1
CG11266	FBgn0031883	2L	7032721	7037878	7032721	+	81.8343	17.3371	22.8589	1
milt	FBgn0262872	2L	7037823	7056010	7037823	+	64.1247	95.1359	86.3617	1
Mnn1	FBgn0031885	2L	7056301	7063586	7056301	+	28.5463	3.52201	5.85955							1
CG31907	FBgn0051907	2L	7059214	7060851	7060851	-	0.744347	536.01	494.124		1	1		1
Sem1	FBgn0266666	2L	7063986	7064467	7063986	+	534.986	283.043	364.038	1
Nuf2	FBgn0031886	2L	7064431	7065837	7065837	-	38.6285	39.7187	47.8758
CG11289	FBgn0031887	2L	7067983	7069546	7067983	+	0.0442205	0	0.111015
Pvf2	FBgn0031888	2L	7069536	7084635	7084635	-	6.01241	2.593	3.5709								1	1
Pvf3	FBgn0085407	2L	7098188	7157695	7157695	-	1.22189	0.193908	0.249292								1	1
CG4495	FBgn0031893	2L	7182234	7185529	7182234	+	18.9002	20.5266	20.0148	1
CG4496	FBgn0031894	2L	7185461	7190010	7190010	-	1.38271	0.548842	0.659291
CG4497	FBgn0031895	2L	7190431	7194588	7194588	-	11.3882	26.0185	22.0483
CG4502	FBgn0031896	2L	7194908	7204264	7204264	-	258.382	117.561	142.219	1
CG13784	FBgn0031897	2L	7204538	7220033	7220033	-	26.9594	19.5602	19.1357	1
ico	FBgn0263133	2L	7220369	7223081	7223081	-	19.8927	15.9952	16.8948	1
Ndae1	FBgn0259111	2L	7223328	7249343	7249343	-	37.7376	0.479375	0.463223								1	1
CG43799	FBgn0264343	2L	7227734	7228641	7227734	+	0.100396	0.468916	0								1	1
CG43800	FBgn0264344	2L	7232165	7232813	7232813	-	1.64058	1465.48	1050.58								1	1
CG13786	FBgn0031900	2L	7250607	7252982	7252982	-	0	0.307981	0.404773									1
Wnt4	FBgn0010453	2L	7255419	7277171	7277171	-	7.64556	2.36676	2.63989								1	1
CG31909	FBgn0051909	2L	7257512	7258198	7257512	+	1.32821	543.557	961.4							1
wg	FBgn0004009	2L	7307159	7316265	7307159	+	0.539689	0.297001	0.383562								1	1
Wnt6	FBgn0031902	2L	7333714	7352542	7333714	+	3.84107	0.410647	0.490655								1	1
Wnt10	FBgn0031903	2L	7363379	7377528	7363379	+	0.02857	0.02015	0								1	1
ninaC	FBgn0002938	2L	7377702	7384344	7377702	+	0.0343245	0.146619	0.107005								1	1
CG5149	FBgn0031904	2L	7384486	7388253	7388253	-	54.8071	12.6964	15.1919
gudu	FBgn0031905	2L	7388508	7390902	7388508	+	0.200176	117.872	100.061		1	1		1
CG5160	FBgn0031906	2L	7390984	7398750	7398750	-	7.17729	1.89058	2.40524
CG5171	FBgn0031907	2L	7401335	7404526	7401335	+	39.2175	8.71862	6.53702
CG5177	FBgn0031908	2L	7405227	7408600	7405227	+	6.63427	0.23315	0.435085
CG5181	FBgn0031909	2L	7408533	7409809	7409809	-	38.3221	53.141	58.0568	1
CG15818	FBgn0031910	2L	7410909	7412229	7410909	+	2.06478	0.105779	0.0473383
chm	FBgn0028387	2L	7412417	7422736	7412417	+	14.0899	11.2032	11.8948
CG5261	FBgn0031912	2L	7426866	7430329	7426866	+	60.1811	136.304	127.558
CG5958	FBgn0031913	2L	7430530	7433516	7433516	-	84.5567	74.4385	80.3003
CG5973	FBgn0031914	2L	7437492	7445882	7437492	+	17.2987	5.18337	8.43271							1	1	1
santa-maria	FBgn0025697	2L	7445355	7451244	7451244	-	2.87512	7.19267	9.82453									1
Gr28a	FBgn0041247	2L	7452520	7454212	7454212	-	0	0.343231	0.165587
Gr28b	FBgn0045495	2L	7454826	7462247	7462247	-	0.0415265	0.964769	0.347617								1	1
CG6055	FBgn0031918	2L	7466543	7472493	7466543	+	3.96068	2.2869	1.78008
Ziz	FBgn0260486	2L	7472513	7496307	7496307	-	8.97465	3.18998	4.12279	1								1
CG6441	FBgn0031920	2L	7474704	7476952	7474704	+	0.65346	218.921	178.502		1	1		1			1	1
Obp28a	FBgn0011283	2L	7496791	7497365	7497365	-	0.171456	0.154514	0.166109
RapGAP1	FBgn0264895	2L	7497805	7578980	7578980	-	32.9568	5.16917	2.63661	1						1	1	1
Spn28B	FBgn0083141	2L	7581924	7583333	7581924	+	0.368258	0.252578	0.616732								1	1
Cyp4d21	FBgn0031925	2L	7605600	7607701	7605600	+	0	0	0.140714								1	1
CG6739	FBgn0031926	2L	7608389	7616533	7608389	+	0.645679	0.8546	0.818464								1	1
Slob	FBgn0264087	2L	7642005	7675078	7675078	-	1.58575	0.198554	0.286868									1
Myo28B1	FBgn0040299	2L	7666047	7689459	7666047	+	5.17935	0.358508	0.115863								1	1
CG18585	FBgn0031929	2L	7689311	7691061	7691061	-	0.050401	0.0496067	0								1	1
CG7025	FBgn0031930	2L	7691109	7692683	7692683	-	0	0.05009	0.0454237								1	1
CG43235	FBgn0262880	2L	7693030	7693821	7693030	+	0.413458	0	0.111449								1	1
Tep2	FBgn0041182	2L	7693727	7701601	7701601	-	53.9063	15.0669	16.1119								1	1
Tep3	FBgn0041181	2L	7702805	7710690	7702805	+	0.302232	5.52681	3.55013							1	1	1
Ntl	FBgn0267326	2L	7710880	7713991	7710880	+	0.0346955	128.604	105.68		1	1					1	1
CG33296	FBgn0053296	2L	7713998	7716645	7716645	-	0.111859	1.03923	0.390225								1	1
CG13793	FBgn0031935	2L	7716974	7719487	7719487	-	0.0361975	3.5578	3.28798								1	1
CG13794	FBgn0031936	2L	7719847	7722823	7722823	-	0.29383	0.236003	0.171658								1	1
CG13795	FBgn0031937	2L	7723045	7726298	7726298	-	0.500661	3.98861	3.17028								1	1
CG13796	FBgn0031939	2L	7727157	7732670	7732670	-	3.5127	2.70131	3.64816									1
CG31904	FBgn0260479	2L	7734415	7738809	7738809	-	0.429196	0.343481	0.401976
Acp1	FBgn0014454	2L	7740562	7741537	7741537	-	0	0	0								1	1
CG7214	FBgn0031940	2L	7743682	7744839	7744839	-	0	0.0721487	0.133972								1	1
CG7211	FBgn0031941	2L	7747275	7747874	7747275	+	0.187566	713.595	685.042		1	1			1		1	1
CG7203	FBgn0031942	2L	7752170	7753186	7753186	-	0.260344	1.27639	0.596369								1	1
CG7196	FBgn0031944	2L	7754174	7765915	7754174	+	0	254.51	251.912								1	1
CG14538	FBgn0031943	2L	7756222	7756934	7756222	+	0.130904	0.880894	0.351033								1	1
CG7191	FBgn0031945	2L	7767628	7775033	7767628	+	0.043572	1.8229	3.4826									1
CG7179	FBgn0020880	2L	7775804	7778029	7778029	-	0.0589955	0	0								1	1
Uro	FBgn0003961	2L	7780085	7781415	7780085	+	6.4661	0.700148	0.969687
CG7164	FBgn0031946	2L	7781465	7782760	7781465	+	0.293982	439.425	371.055		1	1		1
CG7154	FBgn0031947	2L	7782865	7786061	7782865	+	89.0037	12.7003	16.2163
CG7149	FBgn0031948	2L	7786160	7790557	7790557	-	2.12263	4.93205	4.72803
LKR	FBgn0025687	2L	7791175	7795959	7795959	-	2.19613	2.62808	3.3315
Herp	FBgn0031950	2L	7796314	7800058	7800058	-	22.2816	87.558	91.5519	1
r2d2	FBgn0031951	2L	7800147	7802098	7800147	+	61.4216	58.2902	65.8402	1
cdc14	FBgn0031952	2L	7801668	7810703	7810703	-	17.463	94.0384	78.8194
LanB1	FBgn0261800	2L	7811438	7820771	7811438	+	52.0307	7.28481	9.71434									1
CG7115	FBgn0027515	2L	7821151	7825350	7821151	+	45.1823	80.1359	83.5209	1
Rack1	FBgn0020618	2L	7825347	7827315	7827315	-	1279.27	413.043	474.323	1
mts	FBgn0004177	2L	7827650	7833576	7827650	+	530.842	92.4139	122.475	1
CG14537	FBgn0031954	2L	7840452	7841262	7840452	+	0.415068	121.098	111.179		1	1			1
CG14535	FBgn0031955	2L	7844905	7855475	7855475	-	0.075751	0.193916	0.311502									1
lectin-28C	FBgn0040099	2L	7857077	7860120	7857077	+	6.27687	0.830031	9.02688							1		1
TwdlE	FBgn0031957	2L	7857957	7860839	7860839	-	0.0553685	0.158255	0.315862								1	1
Proc	FBgn0045038	2L	7864642	7871432	7871432	-	0.464597	0.0344693	0.0823057									1
spz3	FBgn0031959	2L	7873495	7879552	7879552	-	0.123455	0.235133	0.233275								1	1
CG7102	FBgn0031961	2L	7883282	7887513	7887513	-	0.959356	0.149394	0.254903
SmE	FBgn0261790	2L	7884930	7885450	7885450	-	598.339	215.145	275.701
CG34132	FBgn0083968	2L	7885503	7886109	7885503	+	146.567	52.4919	67.6186
Spn28Da	FBgn0051902	2L	7887693	7889129	7889129	-	0.233215	0.224019	0.151053
Spn28Db	FBgn0053121	2L	7889288	7890594	7890594	-	0.124211	0	0.0567233
Snoo	FBgn0085450	2L	7891187	7984196	7984196	-	8.90141	1.30248	1.30384	1								1
CG7231	FBgn0031968	2L	7983946	7986785	7983946	+	14.485	7.66025	9.89929
pes	FBgn0031969	2L	7986786	7994184	7994184	-	32.938	2.71648	2.31889	1
CG7227	FBgn0031970	2L	7994388	7998151	7998151	-	2.87262	0.894894	1.79768									1
Sirup	FBgn0031971	2L	7998869	7999676	7998869	+	99.4368	123.252	102.044	1
Wwox	FBgn0031972	2L	7999670	8004286	8004286	-	13.09	12.3442	14.367	1
Spn28Dc	FBgn0031973	2L	8004548	8007210	8007210	-	6.71174	3.00514	2.82164									1
CG12560	FBgn0031974	2L	8008302	8009477	8009477	-	15.4614	5.62496	11.2637							1	1	1
CG34010	FBgn0054010	2L	8009603	8010652	8010652	-	1.51134	2.00609	2.59012								1	1
Tg	FBgn0031975	2L	8011405	8026898	8011405	+	0.936018	0.45344	0.690655								1	1
CG7367	FBgn0031976	2L	8026914	8039788	8039788	-	0.265856	0.162085	0.238684
baf	FBgn0031977	2L	8029462	8030565	8029462	+	439.175	205.687	263.401	1
Cka	FBgn0044323	2L	8030721	8040826	8030721	+	82.1731	52.8173	57.9619	1
CG7429	FBgn0031979	2L	8041106	8041879	8041106	+	8.59442	116.245	129.839	1
RpL36A	FBgn0031980	2L	8041873	8042909	8042909	-	5463.9	901.486	1154.89	1
CG7466	FBgn0031981	2L	8043471	8054326	8043471	+	9.85038	9.19805	7.86739
poe	FBgn0011230	2L	8054322	8071624	8071624	-	84.1328	22.0989	23.232	1
MED20	FBgn0013531	2L	8071812	8072848	8072848	-	29.5288	48.7351	63.2748
Trf	FBgn0010287	2L	8072895	8073948	8072895	+	32.1053	101.641	93.5686
Mcr	FBgn0264800	2L	8074117	8082982	8082982	-	74.8508	17.8628	20.9492
Bsg	FBgn0261822	2L	8083420	8116531	8083420	+	169.084	29.7013	38.5814
mon2	FBgn0031985	2L	8116965	8124010	8124010	-	63.9791	9.8912	15.7778	1						1
CG8673	FBgn0031986	2L	8124329	8125799	8124329	+	0.364123	76.7152	88.5231
CG12375	FBgn0031987	2L	8125668	8126890	8126890	-	22.8557	33.5029	38.9065	1
CG8668	FBgn0031988	2L	8127001	8133989	8127001	+	38.8633	22.5693	28.5465
CG8552	FBgn0031990	2L	8134247	8159638	8159638	-	26.6106	20.9086	18.3188									1
CG42762	FBgn0261830	2L	8143401	8144047	8144047	-	0.176568	0.147979	0								1	1
CG42763	FBgn0261831	2L	8144391	8145107	8145107	-	0	0	0								1	1
CG43394	FBgn0263256	2L	8145758	8158786	8145758	+	2.34357	0.290841	0.299616								1	1
CG31606	FBgn0051606	2L	8147611	8148356	8147611	+	0.126745	0	0								1	1
Rbsn-5	FBgn0261064	2L	8159832	8161800	8159832	+	24.3044	40.4233	41.7617	1
CG8498	FBgn0031992	2L	8161796	8162452	8162452	-	93.3812	108.831	130.585	1
Piezo	FBgn0264953	2L	8163073	8190137	8163073	+	11.938	1.204	1.57566									1
CG34134	FBgn0083970	2L	8190297	8190781	8190781	-	4.88054	0.474645	1.81567
CG8475	FBgn0031995	2L	8190808	8196918	8196918	-	34.5424	23.2536	27.9382
CG8460	FBgn0031996	2L	8197193	8198813	8197193	+	57.2773	24.395	30.5667	1
PGAP5	FBgn0031997	2L	8198882	8200652	8198882	+	19.2783	72.0652	74.1691	1
SLC5A11	FBgn0031998	2L	8200465	8205132	8205132	-	80.5203	3.37777	3.52082	1
CG8419	FBgn0031999	2L	8206171	8209637	8206171	+	0.849791	0.799336	0.841017
Su(var)205	FBgn0003607	2L	8209626	8211122	8211122	-	441.418	228.154	275.917	1
Ssb-c31a	FBgn0015299	2L	8211347	8211938	8211347	+	456.818	255.695	339.816	1
CG8372	FBgn0032000	2L	8212039	8212902	8212902	-	64.6234	109.278	126.153	1
CG8360	FBgn0032001	2L	8212959	8214135	8212959	+	48.7208	110.229	128.07	1
CG8353	FBgn0032002	2L	8214045	8215239	8214045	+	10.7892	3.88201	10.2635							1
CG8349	FBgn0032003	2L	8215915	8216901	8215915	+	0	199.817	176.861		1	1		1
CG8292	FBgn0032004	2L	8216851	8218017	8218017	-	2.38728	279.045	229.557		1		1
Snx6	FBgn0032005	2L	8218071	8220741	8220741	-	83.0392	78.0147	82.1354	1
Pvr	FBgn0032006	2L	8220980	8239878	8239878	-	20.7734	2.98095	3.60629	1							1	1
Spn28F	FBgn0028987	2L	8240414	8241800	8241800	-	3.98494	2.93416	2.07996								1	1
CG14277	FBgn0032008	2L	8242632	8243426	8242632	+	0.141255	1.57242	2.29305								1	1
CG43057	FBgn0262359	2L	8243323	8244003	8244003	-	0.5547	0	0								1	1
CG8086	FBgn0032010	2L	8244160	8257502	8257502	-	7.39504	183.386	155.005								1	1
Btk29A	FBgn0003502	2L	8258373	8301079	8301079	-	91.1804	3.57793	5.48382									1
wol	FBgn0261020	2L	8301345	8302985	8302985	-	44.5032	37.358	45.225	1
Scgalpha	FBgn0032013	2L	8303429	8305376	8303429	+	0.991777	2.04747	1.90517
CG7840	FBgn0032014	2L	8305586	8306741	8305586	+	32.9898	42.1383	49.142	1
Ostgamma	FBgn0032015	2L	8306696	8308192	8308192	-	57.4686	112.764	127.946	1
CG7818	FBgn0032016	2L	8308427	8309961	8308427	+	36.3333	11.3589	15.4132	1
CG7810	FBgn0032017	2L	8309876	8311195	8311195	-	23.8882	42.0822	39.8496
CG7806	FBgn0032018	2L	8311399	8317011	8311399	+	24.0912	15.7949	18.1204	1
mtsh	FBgn0262598	2L	8316889	8319908	8319908	-	58.3812	66.0904	74.4983
CG7787	FBgn0032020	2L	8320328	8321285	8320328	+	27.0331	36.5117	39.03	1
CG7781	FBgn0032021	2L	8321280	8325409	8325409	-	0.617841	0.0927837	0.442785
CG14275	FBgn0032022	2L	8327456	8332911	8327456	+	2.15731	0.524999	0.0883383								1	1
CG14274	FBgn0032023	2L	8338287	8342056	8338287	+	0.134082	0.043329	0.0670857								1	1
CG14273	FBgn0032024	2L	8342695	8344378	8342695	+	0.137672	0	0									1
CG7778	FBgn0032025	2L	8346620	8351112	8346620	+	36.9986	0.176349	0.207208								1	1
Mur29B	FBgn0051901	2L	8352187	8355172	8352187	+	0.176858	0	0.194514								1	1
CG7627	FBgn0032026	2L	8355678	8362469	8362469	-	37.554	3.65277	4.12479	1
RpS13	FBgn0010265	2L	8363477	8364662	8364662	-	3208.02	1142.02	1428.24	1
CSN8	FBgn0261437	2L	8364855	8365663	8364855	+	130.457	72.6774	79.1267
Pp2A-29B	FBgn0260439	2L	8366038	8370090	8366038	+	299.024	119.463	140.665	1
CG17292	FBgn0032029	2L	8370454	8374250	8370454	+	13.1415	10.0767	13.3801	1
Wdr82	FBgn0032030	2L	8374461	8375549	8374461	+	48.8203	53.8146	70.6315	1
CG13390	FBgn0032031	2L	8375502	8376797	8376797	-	25.1335	11.7497	12.2668	1
CG17294	FBgn0032032	2L	8377035	8378206	8377035	+	19.3086	14.1774	16.5815	1
Aats-ala	FBgn0027094	2L	8378262	8381764	8381764	-	111.308	35.5308	47.8199	1
CG13392	FBgn0032033	2L	8381821	8382807	8382807	-	15.2094	26.2665	29.8872	1
Rcd4	FBgn0032034	2L	8382861	8383657	8382861	+	39.6043	37.7285	44.2674	1
l(2)k12914	FBgn0263852	2L	8383612	8384137	8384137	-	175.479	196.176	250.329
CG13384	FBgn0032036	2L	8384455	8388804	8384455	+	47.3439	7.87352	7.1935	1
CG42819	FBgn0262001	2L	8388728	8389331	8389331	-	0.328547	3.23616	5.02891
CG42820	FBgn0262002	2L	8389881	8392398	8392398	-	0.133608	205.688	182.336
Acp29AB	FBgn0015583	2L	8392456	8393222	8393222	-	1.59485	0.342988	0.31856
lectin-29Ca	FBgn0040098	2L	8393489	8394280	8394280	-	1.40064	0.219474	0.0988053
Peritrophin-15b	FBgn0040958	2L	8394446	8394940	8394940	-	2.10275	27.7534	20.8125
Peritrophin-15a	FBgn0040959	2L	8395665	8396096	8396096	-	0.499057	1.71833	1.64283
CG13385	FBgn0032039	2L	8396649	8397886	8396649	+	0	135.147	111.507		1	1		1
CG13386	FBgn0032040	2L	8399021	8400078	8399021	+	7.1505	0.58729	0.634785
CG31898	FBgn0051898	2L	8400421	8401592	8400421	+	14.4084	7.58268	7.52891
fy	FBgn0001084	2L	8401476	8403280	8403280	-	14.5347	5.65721	6.21158	1
emb	FBgn0020497	2L	8403573	8408853	8403573	+	185.329	20.5199	28.3717	1
CG13397	FBgn0014417	2L	8408888	8411868	8411868	-	3.35114	3.82652	2.73973	1
CG13398	FBgn0032042	2L	8412144	8415256	8415256	-	9.75235	2.85351	3.12531	1
Akap200	FBgn0027932	2L	8415690	8431297	8415690	+	850.87	136.83	146.437	1
grk	FBgn0001137	2L	8431086	8433598	8433598	-	8.6439	1.00591	1.39625
D12	FBgn0027490	2L	8434058	8437365	8437365	-	14.3198	2.43683	3.11967
Chrac-14	FBgn0043002	2L	8437405	8437996	8437405	+	146.891	5.53512	9.43411
mus201	FBgn0002887	2L	8438169	8442342	8438169	+	25.1248	15.4422	15.1739
CG31897	FBgn0051897	2L	8442447	8445815	8442447	+	9.54261	6.07783	5.14984		1		1
U26	FBgn0027780	2L	8445861	8449576	8449576	-	9.47152	1.13231	1.28983	1
fu12	FBgn0026718	2L	8449691	8463994	8463994	-	60.1673	209.627	191.956
fu2	FBgn0029173	2L	8464488	8466694	8464488	+	22.6335	1.42253	2.00605
d	FBgn0262029	2L	8466817	8488671	8466817	+	0.208936	0.853736	1.152									1
CheA29a	FBgn0053194	2L	8477349	8478088	8477349	+	0.40589	0.254838	0.126627
CG43796	FBgn0264340	2L	8482374	8483005	8482374	+	0	99.5018	77.8953								1	1
CG13088	FBgn0032047	2L	8488981	8490546	8488981	+	10.7701	228.373	206.593
CG43400	FBgn0263314	2L	8490739	8491360	8490739	+	0	3.45655	5.96408
Dh31	FBgn0032048	2L	8491868	8506845	8506845	-	0.17004	0.981873	0.66314									1
Bace	FBgn0032049	2L	8494893	8496307	8496307	-	0.31425	0.0464157	0								1	1
CG13096	FBgn0032050	2L	8509069	8511866	8511866	-	130.702	54.2614	71.262
CG13097	FBgn0032051	2L	8512174	8514868	8514868	-	59.4688	11.564	13.5365	1
PIG-U	FBgn0032052	2L	8515096	8516755	8515096	+	37.9924	72.728	83.8624	1
mRpL51	FBgn0032053	2L	8516753	8517380	8517380	-	45.8162	126.448	141.372	1
CG13090	FBgn0032054	2L	8517411	8519176	8517411	+	28.3977	40.6811	45.7076
CG13091	FBgn0032055	2L	8519690	8521809	8519690	+	6.57144	1.48305	0.867191
Acer	FBgn0016122	2L	8521933	8525740	8521933	+	22.7016	75.5758	58.9372
lmgB	FBgn0085470	2L	8524999	8528618	8528618	-	56.0369	43.8316	45.4678
lmgA	FBgn0250903	2L	8524999	8528618	8528618	-	113.082	34.9448	42.8056
CG17834	FBgn0028394	2L	8529141	8541439	8529141	+	12.5162	6.25421	5.95836	1
Sema-1a	FBgn0011259	2L	8542147	8672041	8542147	+	6.90086	2.11871	1.80283									1
Glt	FBgn0001114	2L	8672698	8676804	8672698	+	1.76577	17.4119	18.1726
CG9287	FBgn0032057	2L	8676777	8679812	8679812	-	0.533748	0.140257	0.0500657								1	1
CG9289	FBgn0032058	2L	8681325	8684376	8684376	-	0.188695	0.0721813	0.067208									1
PrBP	FBgn0032059	2L	8684823	8685955	8685955	-	68.0952	34.4672	38.1244
Trs23	FBgn0260861	2L	8686231	8687052	8686231	+	37.376	22.4372	29.8315	1
Hnf4	FBgn0004914	2L	8687226	8709611	8709611	-	26.0196	2.80021	3.31012	1								1
CG9314	FBgn0032061	2L	8705572	8707527	8705572	+	0.476021	446.678	384.896								1	1
raw	FBgn0003209	2L	8709880	8740660	8740660	-	21.113	4.25386	4.26048	1
CG45307	FBgn0266845	2L	8751715	8752122	8752122	-	0	5.51455	1.88866
CG12438	FBgn0032065	2L	8752285	8753209	8752285	+	0.0826845	122.92	92.9098		1	1		1				1
CG9463	FBgn0032066	2L	8765273	8768710	8768710	-	0.02123	1.33838	0.968255								1	1
CG9465	FBgn0032067	2L	8769159	8772344	8772344	-	0.0449255	0	0.0144287								1	1
CG9466	FBgn0032068	2L	8772946	8776263	8776263	-	0.0431665	0.018475	0.215124								1	1
CG9468	FBgn0032069	2L	8777661	8781252	8781252	-	0.041731	1.16109	0.807197								1	1
CG42710	FBgn0261627	2L	8781799	8782500	8782500	-	0.123387	161.837	130.764								1	1
SoxN	FBgn0029123	2L	8825645	8829670	8825645	+	0	0.022411	0.0417247								1	1
CG32986	FBgn0052986	2L	8862776	8863743	8862776	+	0	49.0598	34.5291		1	1			1	1	1	1
CG32987	FBgn0052987	2L	8863811	8864847	8863811	+	0	22.2827	12.9217		1	1		1		1	1	1
CG32988	FBgn0052988	2L	8864864	8865692	8864864	+	0	64.3914	46.24		1	1		1			1	1
CG32983	FBgn0052983	2L	8865850	8866670	8865850	+	0	30.0986	21.4967		1	1		1			1	1
CG9483	FBgn0032072	2L	8866767	8867686	8866767	+	0.166601	157.559	140.335		1	1		1			1	1
CG42713	FBgn0261630	2L	8891440	8892180	8891440	+	0	0.158159	0.481615
CG34398	FBgn0085427	2L	8898786	8933594	8898786	+	0.633578	0.591027	0.491167								1	1
Tsp29Fa	FBgn0032074	2L	8933962	8936096	8933962	+	1.64836	0.122311	0.432137								1	1
Tsp29Fb	FBgn0032075	2L	8937390	8939743	8937390	+	44.433	1.86167	0.733318								1	1
CG9510	FBgn0032076	2L	8939725	8942105	8942105	-	3.29533	47.3904	34.7187
CG9515	FBgn0032077	2L	8941945	8943257	8943257	-	18.4149	39.4799	45.3629
C1GalTA	FBgn0032078	2L	8943455	8951216	8951216	-	25.8909	0.517481	1.03026
CG31886	FBgn0032079	2L	8953481	8959051	8959051	-	4.17987	0.263864	0.741527									1
CG9525	FBgn0032080	2L	8959255	8962354	8962354	-	0.0306945	0.396858	0.0826747
CG32985	FBgn0052985	2L	8962533	8964620	8962533	+	0.44964	0.084519	0.024318
CG32984	FBgn0052984	2L	8964982	8967035	8964982	+	0	1.92373	0.651603							1	1	1
CG18088	FBgn0032082	2L	8967535	8970627	8967535	+	0.101514	0.255163	0.197114								1	1
CG9541	FBgn0032083	2L	8970520	8975428	8975428	-	0.538462	1.85703	2.47594								1	1
CG13101	FBgn0032084	2L	8977834	8984872	8984872	-	50.7946	3.0202	2.00822								1	1
CG18662	FBgn0040963	2L	8980659	8981432	8980659	+	1.45674	1566.28	1343.88
rost	FBgn0011705	2L	8985936	8989539	8989539	-	25.2113	10.8627	12.3903	1							1	1
CG9555	FBgn0032085	2L	8991735	8993632	8991735	+	1.6647	0.327048	1.33479
alien	FBgn0013746	2L	8993818	8997379	8997379	-	99.5222	94.2553	110.18	1
CG17906	FBgn0032086	2L	8994391	8995617	8994391	+	0.107378	0.50374	0.688365
CG18661	FBgn0040964	2L	8997605	8998544	8997605	+	16.5893	29.8765	41.9285
Try29F	FBgn0015316	2L	8998537	8999816	8998537	+	3.80574	10.2197	14.286
CG9568	FBgn0032087	2L	9010583	9011358	9010583	+	2.28203	0.17195	1.04798
CG13102	FBgn0032088	2L	9012188	9014149	9012188	+	4.30978	1.83877	3.21883
Rcd-1r	FBgn0032089	2L	9012885	9014068	9014068	-	11.7721	82.5259	116.852		1		1
CG9582	FBgn0032090	2L	9024320	9031836	9031836	-	0.228453	106.199	82.4483		1	1		1
CG31708	FBgn0051708	2L	9051631	9071164	9071164	-	16.195	0.493067	0.324258									1
CG12439	FBgn0032094	2L	9077121	9077988	9077121	+	0	18.2739	56.244		1	1		1		1
Toll-4	FBgn0032095	2L	9084107	9089440	9084107	+	0.0582355	1.66208	0.987954							1
CG31609	FBgn0051609	2L	9097563	9098175	9097563	+	0.365324	200.461	157.535		1	1		1
Or30a	FBgn0032096	2L	9111814	9113285	9111814	+	0	0.129118	0
CG32982	FBgn0052982	2L	9125737	9163721	9125737	+	9.85282	3.08777	2.44091									1
CG13108	FBgn0032100	2L	9164235	9165426	9164235	+	0.144805	0.826686	2.12893
CG9586	FBgn0032101	2L	9165421	9166514	9166514	-	88.8036	110.076	157.892	1
tai	FBgn0041092	2L	9166778	9250211	9166778	+	14.2634	3.6475	4.74151	1								1
aust	FBgn0032104	2L	9250048	9251042	9251042	-	0	94.0371	97.5141		1	1		1
borr	FBgn0032105	2L	9251472	9253118	9253118	-	57.8306	74.6477	72.1347
lectin-30A	FBgn0040097	2L	9254076	9254854	9254854	-	2.33353	0.457769	1.00359
Ggamma30A	FBgn0267252	2L	9256563	9302494	9256563	+	1.08126	2.09221	0.478973							1		1
CG17005	FBgn0032109	2L	9327744	9330332	9327744	+	0	93.6293	79.806		1	1		1			1	1
Cks30A	FBgn0010314	2L	9330763	9331981	9330763	+	42.9561	50.5699	53.2514								1	1
Eaat1	FBgn0026439	2L	9333567	9341925	9333567	+	4.59642	3.65998	1.84461							1	1	1
CG3748	FBgn0032110	2L	9342832	9344777	9342832	+	0.079227	40.1738	40.4987		1	1		1				1
CG43350	FBgn0263082	2L	9349546	9349963	9349546	+	1.35452	0.400103	0.790477								1	1
CG13110	FBgn0032111	2L	9350470	9350996	9350470	+	0.20106	705.234	541.691		1	1		1			1	1
CG34181	FBgn0085210	2L	9367640	9368434	9367640	+	0	146.472	105.325								1	1
Shawl	FBgn0085395	2L	9370309	9415156	9415156	-	0.313109	8.73951	4.05279							1	1	1
Aldh	FBgn0012036	2L	9387389	9391567	9387389	+	131.089	259.981	251.643	1
CG4438	FBgn0032115	2L	9396999	9397988	9397988	-	0	391.385	573.824		1	1			1
Mco1	FBgn0032116	2L	9416588	9426342	9416588	+	0.0795015	0.0605547	0.0666933								1	1
Fbp2	FBgn0000640	2L	9426784	9427917	9426784	+	1.07835	961.4	738.009								1	1
CG42847	FBgn0262036	2L	9427870	9428740	9427870	+	0	459.575	420.284
FucTB	FBgn0032117	2L	9428669	9431052	9431052	-	7.60724	478.284	411.699	1
scat	FBgn0011232	2L	9431405	9435341	9431405	+	22.8145	4.58789	5.31206	1
CG3769	FBgn0032119	2L	9435399	9436842	9435399	+	0.210723	1.0433	0.497648
RpS28-like	FBgn0085211	2L	9436804	9437227	9436804	+	0	199.123	187.89
numb	FBgn0002973	2L	9437469	9464184	9437469	+	30.0364	30.6578	28.9172	1
CG33723	FBgn0053723	2L	9440011	9440740	9440740	-	0.570355	63.1188	36.907							1
Gdi	FBgn0004868	2L	9491176	9494876	9494876	-	336.349	143.142	176.954	1
CG33298	FBgn0032120	2L	9495474	9520696	9495474	+	19.3361	5.9752	5.39369	1								1
Oatp30B	FBgn0032123	2L	9521210	9540060	9521210	+	17.4553	36.2747	30.6261	1								1
CG31883	FBgn0032122	2L	9528515	9529648	9528515	+	1.74611	0	0.118593								1	1
CG17855	FBgn0032124	2L	9540523	9542480	9540523	+	0.198118	0.311544	0.511366								1	1
Cpr30B	FBgn0032125	2L	9542878	9543658	9542878	+	0	0	0.119462								1	1
CG13113	FBgn0032126	2L	9544171	9544875	9544171	+	0.122576	0	0.104339								1	1
CG13114	FBgn0032127	2L	9545811	9547424	9545811	+	0	0	0.07514								1	1
jp	FBgn0032129	2L	9547720	9566750	9566750	-	4.3466	0.080515	0.061842								1	1
CG3838	FBgn0032130	2L	9568890	9573572	9568890	+	25.4227	9.67052	10.6595	1
Mtpalpha	FBgn0028479	2L	9573563	9576769	9576769	-	92.4142	22.3992	24.1713	1
CG31709	FBgn0051709	2L	9578120	9579638	9579638	-	0.078614	1690.38	1519.35		1	1		1			1	1
gcm	FBgn0014179	2L	9579498	9581745	9581745	-	0	5.61915	5.69949								1	1
CG3841	FBgn0032131	2L	9589476	9591783	9589476	+	0.0678895	35.6843	30.6613								1	1
CG4382	FBgn0032132	2L	9598880	9600872	9600872	-	0	0.163399	0.0826467								1	1
gcm2	FBgn0019809	2L	9608562	9612706	9608562	+	0	0.278449	0.221782								1	1
Trx-2	FBgn0040070	2L	9613166	9616404	9613166	+	294.799	133.821	174.644	1
GlcAT-S	FBgn0032135	2L	9616469	9623109	9616469	+	20.6396	81.0805	96.849
CG31882	FBgn0051882	2L	9624452	9625285	9625285	-	0.294921	269.583	217.912		1	1		1			1	1
Apoltp	FBgn0032136	2L	9634179	9656026	9634179	+	0.941226	0.815325	0.463415							1	1	1
CG33299	FBgn0053299	2L	9656600	9657424	9656600	+	0.0970395	0.335233	0								1	1
Pka-C1	FBgn0000273	2L	9682315	9699297	9699297	-	104.732	5.40985	5.7592	1								1
hoip	FBgn0015393	2L	9699791	9700459	9699791	+	507.935	64.7792	92.8015
pelo	FBgn0011207	2L	9700810	9708883	9700810	+	64.6251	71.2917	72.695	1
CG31710	FBgn0051710	2L	9702442	9705954	9705954	-	11.8062	3.32013	5.99604
CG4364	FBgn0032138	2L	9708921	9711271	9711271	-	161.111	35.8449	33.1785	1
Nckx30C	FBgn0028704	2L	9711512	9746495	9746495	-	0.400442	0.24366	0.389565									1
CG13116	FBgn0032139	2L	9729940	9730945	9729940	+	17.0936	1.80347	1.06177									1
CG13117	FBgn0032140	2L	9736645	9737795	9736645	+	94.6369	11.106	8.77916								1	1
Cyp4e3	FBgn0015035	2L	9747839	9750071	9750071	-	4.62398	47.8253	1.39889							1	1	1
zf30C	FBgn0022720	2L	9758342	9762375	9758342	+	73.1089	10.6781	12.4552
Taf11	FBgn0011291	2L	9762424	9763262	9763262	-	67.1621	18.8513	29.4959
und	FBgn0025117	2L	9763369	9765338	9763369	+	178.681	204.081	207.836
ppk18	FBgn0265001	2L	9765357	9770996	9770996	-	0.488404	0.234148	0.0661143								1	1
CG4017	FBgn0032143	2L	9767058	9768727	9767058	+	0.375086	0.0808447	0.103174									1
CG17633	FBgn0032144	2L	9769060	9770409	9769060	+	0.21627	0.0451563	0.133012								1	1
ppk16	FBgn0065108	2L	9771155	9773044	9773044	-	0.300813	0	0								1	1
ppk11	FBgn0065109	2L	9773108	9775030	9775030	-	0.272463	0	0								1	1
IP3K1	FBgn0032147	2L	9782384	9788499	9782384	+	90.1085	80.7588	109.022	1							1	1
CG4036	FBgn0032149	2L	9790882	9791958	9790882	+	60.7955	50.3138	64.0991	1
CG13123	FBgn0032150	2L	9791961	9793107	9793107	-	10.5537	31.0353	25.0469
nAChRalpha6	FBgn0032151	2L	9793317	9886250	9886250	-	0.163778	0.195026	0.27653									1
FKBP59	FBgn0029174	2L	9888005	9890119	9888005	+	346.109	185.86	249.601	1
CG34183	FBgn0085212	2L	9890061	9890772	9890772	-	78.6727	27.3649	40.3926
CG4537	FBgn0032153	2L	9890885	9891336	9890885	+	21.9362	50.8022	68.9814
mtDNA-helicase	FBgn0032154	2L	9891255	9893446	9893446	-	21.0831	1.67063	2.13258
Bka	FBgn0010520	2L	9895287	9896104	9895287	+	43.2027	63.4875	47.0949	1
RpS2	FBgn0004867	2L	9896265	9897552	9897552	-	2575.28	749.224	1038.41	1
Muc30E	FBgn0053300	2L	9897820	9903128	9903128	-	0.773562	0.0198297	0.007423
CG13124	FBgn0032156	2L	9903279	9908633	9908633	-	33.2546	1.97012	2.20797	1
Etl1	FBgn0032157	2L	9908830	9912608	9912608	-	49.0483	13.5572	16.9148	1
Srp54	FBgn0024285	2L	9912911	9915044	9912911	+	88.7125	8.75491	11.0057	1
yip2	FBgn0040064	2L	9915253	9917220	9915253	+	64.2505	49.4822	49.0503	1
CG5885	FBgn0025700	2L	9917221	9918176	9918176	-	105.876	363.474	376.66	1
CG4598	FBgn0032160	2L	9918618	9920120	9918618	+	33.4468	13.507	15.0869	1
CG4594	FBgn0032161	2L	9920160	9921459	9920160	+	15.1015	2.66272	2.16953
CG4592	FBgn0032162	2L	9921633	9922860	9921633	+	14.0246	27.7591	28.4424	1								1
TbCMF46	FBgn0032163	2L	9922737	9924865	9924865	-	0.268029	3.41613	3.6132		1	1		1			1	1
CG42366	FBgn0259712	2L	9925161	9930378	9925161	+	0.22543	0.117436	0.140185								1	1
CG42367	FBgn0259713	2L	9930580	9931131	9930580	+	0	0.216508	0								1	1
Cpr30F	FBgn0051876	2L	9932272	9933163	9933163	-	0	0.10143	0
CG31712	FBgn0051712	2L	9934767	9938134	9938134	-	68.8895	27.9673	37.6849	1
Apf	FBgn0051713	2L	9938178	9938790	9938790	-	52.4024	39.8027	51.5169	1
CG4619	FBgn0032166	2L	9938863	9943058	9938863	+	28.5839	11.0538	13.9122
CG5853	FBgn0032167	2L	9940773	9947648	9947648	-	9.38363	1.58582	1.24372
CG13126	FBgn0032168	2L	9952072	9954181	9954181	-	23.6002	3.73372	5.10574
CG4709	FBgn0032169	2L	9954325	9956176	9954325	+	24.7034	7.593	9.20492
CG5846	FBgn0032171	2L	9956175	9957019	9957019	-	18.371	43.7641	43.2772	1
CG4658	FBgn0032170	2L	9957132	9960168	9957132	+	36.0909	9.35535	11.7797	1
CG5850	FBgn0032172	2L	9959248	9963949	9963949	-	36.133	41.9973	41.6138	1
Dref	FBgn0015664	2L	9964147	9967229	9967229	-	64.1891	10.6843	14.0253	1
RpL13	FBgn0011272	2L	9967313	9968645	9967313	+	1344.89	523.039	633.69	1
bib	FBgn0000180	2L	9984645	9995538	9984645	+	2.47175	5.00238	5.79757
CG31875	FBgn0051875	2L	9995561	10002736	10002736	-	19.6067	58.8641	85.5982
SoYb	FBgn0051755	2L	9996706	10002736	10002736	-	22.243	2.6609	3.06386
CG4747	FBgn0043456	2L	10003832	10008889	10003832	+	199.066	36.8281	47.2479	1
Trp1	FBgn0011584	2L	10009381	10013170	10009381	+	107.571	56.3632	64.0172	1
CG13131	FBgn0032175	2L	10013227	10017463	10017463	-	0	30.5629	31.4196		1	1		1
CG13127	FBgn0032176	2L	10026676	10029298	10026676	+	0.0511705	19.4712	20.4615		1	1		1				1
obst-B	FBgn0027600	2L	10032690	10038954	10032690	+	0.575096	0.568702	0.884748								1	1
CG33301	FBgn0053301	2L	10049580	10051201	10049580	+	2.32958	0.163446	0.199467								1	1
Cpr31A	FBgn0053302	2L	10054213	10055935	10054213	+	0	8.10496	8.11724		1	1		1
Pen	FBgn0011823	2L	10056900	10060095	10056900	+	177.691	988.063	953.315
Spn31A	FBgn0032178	2L	10060816	10063925	10060816	+	1.33345	0.0914893	0.160671
CG44153	FBgn0265002	2L	10064121	10180256	10180256	-	0.0504395	0.329037	0.385473									1
CG13133	FBgn0032181	2L	10091208	10092389	10092389	-	0.195303	0	0.114346								1	1
CG34109	FBgn0083945	2L	10094088	10125736	10094088	+	0	7.51258	7.1333									1
CG13135	FBgn0032184	2L	10122129	10122771	10122771	-	0	0	0.480925								1	1
CG4839	FBgn0032187	2L	10144776	10156407	10144776	+	13.038	0.379497	0.253354									1
CG13137	FBgn0032188	2L	10172702	10174090	10172702	+	0	29.8902	37.1207		1	1		1
Sur	FBgn0028675	2L	10182557	10199117	10199117	-	7.01023	0.400496	0.441043
CG31874	FBgn0051874	2L	10189820	10191496	10191496	-	2.22211	104.751	82.0558		1		1
Ripalpha	FBgn0032189	2L	10199401	10200974	10200974	-	30.4533	73.3458	77.844
RpL7	FBgn0005593	2L	10201004	10202321	10201004	+	2408.39	559.843	703.119	1
CG34159	FBgn0085188	2L	10202520	10204317	10204317	-	78.3505	24.742	21.8041
CG5734	FBgn0032191	2L	10204757	10206961	10206961	-	30.7066	9.7932	14.8615	1
CG5731	FBgn0032192	2L	10207085	10209744	10209744	-	1.77419	0.413778	0.178127
CG5727	FBgn0032193	2L	10209853	10210681	10210681	-	34.5672	100.029	107.91	1
CG4901	FBgn0032194	2L	10211170	10213721	10211170	+	60.1501	10.689	15.0618	1
Npc1a	FBgn0024320	2L	10213812	10221216	10221216	-	100.011	32.1986	37.5231	1
Prosalpha6	FBgn0250843	2L	10221351	10222546	10221351	+	167.721	215.507	288.126	1
CG4908	FBgn0032195	2L	10222657	10224447	10222657	+	9.77004	5.01779	7.3738
CG5708	FBgn0032196	2L	10224457	10226808	10226808	-	99.287	172.071	180.924	1
CG5694	FBgn0032197	2L	10227760	10231692	10231692	-	62.5909	7.59901	11.1016	1
eEF1delta	FBgn0032198	2L	10232507	10234450	10232507	+	746.386	411.428	514.111	1
mthl15	FBgn0051720	2L	10234585	10238317	10238317	-	1.9092	0.519177	0.539199
me31B	FBgn0004419	2L	10239341	10242172	10239341	+	209.845	209.907	234.842	1
chico	FBgn0024248	2L	10242512	10247078	10247078	-	34.4561	11.2131	13.7339	1
bsk	FBgn0000229	2L	10247502	10250501	10250501	-	81.1143	50.4208	54.6874	1
CG31717	FBgn0051717	2L	10250737	10251714	10250737	+	39.1058	157.785	167.808	1
Ror	FBgn0010407	2L	10251843	10254686	10251843	+	1.8017	5.31661	3.87904
CG5676	FBgn0032200	2L	10254610	10255891	10255891	-	219.468	331.538	396.734	1
Pten	FBgn0026379	2L	10256319	10261049	10261049	-	32.798	43.6911	44.5849	1
Rsf1	FBgn0011305	2L	10261795	10263554	10263554	-	86.1791	75.9919	88.4158	1
CG18619	FBgn0032202	2L	10264125	10265229	10264125	+	145.37	26.6655	29.1331	1
Mob3	FBgn0259482	2L	10265336	10266570	10265336	+	41.6017	87.451	98.2725	1
CG4953	FBgn0032204	2L	10266703	10268748	10266703	+	18.3905	9.87947	12.5396	1
CG4957	FBgn0032205	2L	10268872	10269904	10268872	+	24.6443	51.2597	48.2956	1
Mulk	FBgn0260750	2L	10270051	10271465	10270051	+	31.6455	48.9218	54.8928	1
trk	FBgn0003751	2L	10271443	10272324	10272324	-	7.11299	0.670519	1.2314
Utx	FBgn0260749	2L	10272325	10278811	10278811	-	40.7544	33.2433	40.8968	1
CG34043	FBgn0054043	2L	10278951	10280872	10280872	-	2.08187	0.119951	0.04946
CG5604	FBgn0032208	2L	10281943	10292365	10292365	-	105.372	34.9447	33.6042	1
Hand	FBgn0032209	2L	10292679	10295385	10295385	-	0.492292	10.099	8.48158
CYLD	FBgn0032210	2L	10295859	10299847	10299847	-	24.4451	184.602	166.325	1
CG13138	FBgn0032211	2L	10299977	10302018	10302018	-	1.0777	1.20942	1.04189
nmd	FBgn0005322	2L	10302173	10303947	10303947	-	86.7742	111.29	143.18	1
CG5390	FBgn0032213	2L	10304069	10306594	10306594	-	13.3979	16.9459	18.5848
CG4968	FBgn0032214	2L	10306922	10308045	10306922	+	106.275	477.64	489.784	1
Cdk5alpha	FBgn0027491	2L	10308131	10310956	10310956	-	0.933318	6.45488	4.78338
CG5385	FBgn0032215	2L	10311050	10312099	10312099	-	39.7594	79.4615	75.8545
CG5384	FBgn0032216	2L	10312265	10314396	10314396	-	149.7	175.47	218.03	1
CG4972	FBgn0032217	2L	10314792	10317569	10314792	+	54.8869	92.0267	97.6237	1
CG5381	FBgn0032218	2L	10317497	10323102	10323102	-	19.2418	6.00889	5.61972	1
CG4995	FBgn0032219	2L	10322476	10324990	10322476	+	0.539422	233.997	198.667
RnrL	FBgn0011703	2L	10325026	10327943	10327943	-	88.5831	3.72218	6.02295							1
CG5375	FBgn0032221	2L	10328200	10331116	10331116	-	9.75032	7.45925	8.51279
CG5037	FBgn0032222	2L	10331471	10333129	10331471	+	36.087	51.643	58.495	1
GATAd	FBgn0032223	2L	10333734	10339185	10333734	+	33.9421	33.7231	34.0737	1
SamDC	FBgn0019932	2L	10339457	10341503	10339457	+	66.8083	66.1899	98.4072	1
CG31715	FBgn0051715	2L	10341616	10342523	10341616	+	155.054	275.03	312.504	1
Sps2	FBgn0032224	2L	10342594	10344223	10342594	+	54.0301	22.9458	22.9603	1
CG5022	FBgn0032225	2L	10344442	10347706	10344442	+	1.88718	2.93019	1.17483							1
CG34367	FBgn0085396	2L	10347851	10353905	10353905	-	0.275288	80.7014	48.476							1
CG5367	FBgn0032228	2L	10354743	10356597	10356597	-	8.57184	1.31558	0.997102
CG5045	FBgn0032229	2L	10356795	10358078	10356795	+	99.8432	361.208	354.2	1
Cand1	FBgn0027568	2L	10358134	10362707	10362707	-	80.0194	66.3215	68.4456	1
pim	FBgn0003087	2L	10362989	10364092	10362989	+	49.8788	168.178	179.51
lft	FBgn0032230	2L	10364471	10366410	10364471	+	2.14693	0.909246	0.896869
CG5056	FBgn0032231	2L	10366692	10367946	10366692	+	24.9849	154.792	152.378	1
rho-5	FBgn0041723	2L	10368025	10373900	10373900	-	1.29439	1.09078	0.63833							1
CG33303	FBgn0053303	2L	10373369	10375757	10375757	-	85.8514	90.4664	110.461
dpr19	FBgn0032233	2L	10376168	10379905	10376168	+	1.5734	0.0503697	3.56199							1
gny	FBgn0032234	2L	10380103	10382864	10380103	+	11.9509	20.0056	22.8435
CG5096	FBgn0032235	2L	10382263	10384723	10382263	+	0.822994	0.569561	0.804548
cdc2	FBgn0004106	2L	10384739	10386262	10386262	-	231.494	135.732	164.696
mRpS7	FBgn0032236	2L	10386662	10387652	10386662	+	80.1912	176.357	181.611	1
da	FBgn0000413	2L	10388105	10393228	10388105	+	46.3331	40.4369	45.6128
Mdh1	FBgn0262782	2L	10393774	10396332	10396332	-	121.15	69.0918	85.07	1
Cnot4	FBgn0051716	2L	10396716	10403206	10396716	+	73.0504	53.3953	47.7123	1
CG17768	FBgn0032240	2L	10403197	10405203	10405203	-	146.532	94.8711	112.027
LSm-4	FBgn0067622	2L	10403197	10405203	10405203	-	18.0872	62.1695	59.0106
Ir31a	FBgn0051718	2L	10405565	10408197	10405565	+	2.30487	0.282753	0.349408
RpS27A	FBgn0003942	2L	10408352	10410456	10408352	+	4478.6	1326.68	1632.51
Ip259	FBgn0025366	2L	10408352	10409610	10408352	+	308.642	92.6368	102.954	1
CG5355	FBgn0032242	2L	10410537	10413463	10413463	-	159.326	126.357	139.599	1
Klp31E	FBgn0032243	2L	10414017	10418991	10414017	+	7.6501	9.64394	8.34911	1
RfC3	FBgn0032244	2L	10419190	10420612	10419190	+	42.9273	28.9632	36.0498
pie	FBgn0005683	2L	10420625	10422780	10422780	-	20.4893	25.0724	23.5186
CG5168	FBgn0032246	2L	10423291	10425482	10423291	+	106.829	102.937	124.687	1
SmB	FBgn0262601	2L	10425483	10426627	10426627	-	125.823	57.8207	77.5356
KdelR	FBgn0267330	2L	10426887	10428632	10426887	+	111.361	164.116	196.504	1
CG5188	FBgn0032247	2L	10428829	10429988	10428829	+	10.6328	30.1592	34.4853	1
CG5343	FBgn0032248	2L	10429920	10430918	10430918	-	51.5994	341.846	332.106	1
TfIIB	FBgn0004915	2L	10431338	10433116	10431338	+	91.173	153.985	192.421	1
CG5337	FBgn0032249	2L	10432687	10435656	10435656	-	4.00889	1.36075	2.08541
holn1	FBgn0032250	2L	10435995	10437316	10435995	+	34.0776	97.1249	110.003	1
CHIP	FBgn0027052	2L	10437548	10439240	10437548	+	61.0828	101.696	119.914	1
CG13142	FBgn0032251	2L	10439440	10441047	10439440	+	28.1828	77.498	100.247
loh	FBgn0032252	2L	10442534	10450080	10442534	+	1.47581	8.0836	5.91514
ppk10	FBgn0065110	2L	10450134	10452396	10452396	-	0.538247	20.782	14.0984							1
CG5322	FBgn0032253	2L	10452677	10457241	10457241	-	0.731521	2.11626	2.486								1	1
LM408	FBgn0027611	2L	10457658	10462472	10457658	+	18.4649	16.2247	23.0045								1	1
RluA-1	FBgn0051719	2L	10463340	10474349	10474349	-	0.78849	2.07514	1.80231									1
RluA-2	FBgn0032256	2L	10477073	10482975	10477073	+	14.3382	3.74929	3.70699	1
Grip75	FBgn0026431	2L	10483295	10485857	10483295	+	36.2194	26.5201	32.2864	1
CG7456	FBgn0032258	2L	10485538	10488622	10488622	-	40.1679	11.2244	15.2934	1
CG6144	FBgn0032259	2L	10488694	10490461	10488694	+	14.3437	33.8254	37.1236	1
CG13144	FBgn0032260	2L	10489900	10491454	10491454	-	0.133072	0.047116	0.168358
Myo31DF	FBgn0086347	2L	10491814	10506779	10506779	-	36.3891	10.8636	9.48274	1
CG6094	FBgn0032261	2L	10507081	10508032	10507081	+	30.2086	90.7185	102.297	1
CG7384	FBgn0032262	2L	10507859	10510453	10510453	-	1.58814	1.28818	0.936789
Fatp	FBgn0021953	2L	10510672	10517218	10517218	-	25.7082	4.11956	4.44401
CG45083	FBgn0266458	2L	10510672	10517218	10517218	-	3.07074	0.0551333	0.182341
Lrr47	FBgn0010398	2L	10517335	10519269	10517335	+	15.9579	34.2015	42.354
Lip4	FBgn0032264	2L	10527572	10531778	10527572	+	65.1081	8.88565	7.24451									1
CG18301	FBgn0032265	2L	10531821	10533647	10531821	+	0.049817	0.902839	0.681563
CG18302	FBgn0032266	2L	10534322	10536587	10534322	+	0	0.0230233	0.089979
Trim9	FBgn0051721	2L	10544883	10628054	10544883	+	4.89287	0.386204	0.384049									1
CG6138	FBgn0032268	2L	10567255	10568012	10567255	+	0	275.228	230.317		1	1		1			1	1
w-cup	FBgn0032269	2L	10575860	10577792	10577792	-	0.17337	633.812	562.14		1	1		1			1	1
CG34160	FBgn0250826	2L	10579753	10580324	10579753	+	0	493.597	404.208								1	1
CG34161	FBgn0085190	2L	10580957	10581702	10581702	-	0.178008	423.079	344.435								1	1
CG7329	FBgn0032271	2L	10629352	10638471	10638471	-	0.0380755	21.1116	35.0805							1	1	1
CG31872	FBgn0051872	2L	10639931	10643539	10639931	+	3.69862	0.191168	0.212842								1	1
CG18284	FBgn0043825	2L	10643971	10645891	10643971	+	1.44346	0.128194	2.35299							1	1	1
CG17097	FBgn0265264	2L	10646415	10650152	10646415	+	6.22844	0.0677443	0.0122263								1	1
CG17098	FBgn0032276	2L	10651613	10654499	10651613	+	0.142584	183.277	175.552		1	1			1
CG45690	FBgn0267254	2L	10658281	10658559	10658281	+	0	28.0886	24.0782
CG31871	FBgn0051871	2L	10662081	10671487	10662081	+	0.367445	0.176903	0.183229								1	1
CG17104	FBgn0040496	2L	10677198	10679707	10677198	+	21.9865	20.0301	18.2754		1		1				1	1
CG17105	FBgn0032280	2L	10681030	10681775	10681030	+	0	0	0.515077								1	1
CG17107	FBgn0032281	2L	10681902	10682528	10681902	+	0	0.305271	0.382483								1	1
CG7299	FBgn0032282	2L	10683427	10684409	10684409	-	0.141865	0.306908	0.638682								1	1
CG7296	FBgn0032283	2L	10686124	10687066	10687066	-	6.01217	0.453261	1.86501								1	1
CG7294	FBgn0032284	2L	10688734	10689271	10689271	-	0.403578	1.63116	0.164444								1	1
CG17108	FBgn0032285	2L	10692940	10694103	10694103	-	3.15496	0.59611	0.447831								1	1
CG7300	FBgn0032286	2L	10695000	10698043	10698043	-	0	0.0931773	0.0467427								1	1
Lip1	FBgn0023496	2L	10699408	10701544	10701544	-	0.0422485	2.91427	1.30591							1	1	1
Lip2	FBgn0024740	2L	10701940	10709453	10709453	-	0.554263	32.8952	25.3538									1
CG6415	FBgn0032287	2L	10703621	10704930	10703621	+	0.232107	10.6068	10.0464								1	1
CG6431	FBgn0032289	2L	10724203	10728740	10724203	+	0.123815	0.04031	0.108569
CG6443	FBgn0032290	2L	10728978	10730302	10728978	+	15.5617	83.5706	75.5891
CG17118	FBgn0032291	2L	10730255	10731356	10730255	+	1.27154	293.345	256.487		1		1
CG6750	FBgn0032292	2L	10731400	10732423	10732423	-	44.1395	234.901	271.306	1
Dpy-30L1	FBgn0032293	2L	10732653	10733307	10732653	+	65.9312	68.9597	77.816	1
Nup107	FBgn0027868	2L	10733293	10736071	10736071	-	66.0504	13.6298	16.7826	1
Vha16-5	FBgn0032294	2L	10736319	10737043	10737043	-	1.93988	164.963	189.47		1		1
CG12299	FBgn0032295	2L	10737345	10740762	10737345	+	44.0224	4.34968	7.29106							1
CG6729	FBgn0032296	2L	10740782	10743935	10743935	-	26.4412	10.3324	13.3398	1
CG17124	FBgn0032297	2L	10744075	10756325	10756325	-	114.982	18.5247	20.0374	1							1	1
CG6495	FBgn0027550	2L	10761116	10764971	10761116	+	1.39306	0.37058	0.342025
UbcD2	FBgn0015320	2L	10765010	10768006	10768006	-	126.037	290.072	287.244	1
CG6724	FBgn0032298	2L	10768234	10769952	10769952	-	78.0649	13.3515	20.4441	1
CG17127	FBgn0032299	2L	10770868	10771370	10770868	+	0.57922	0	1.18433
CG31869	FBgn0051869	2L	10772038	10801109	10801109	-	8.22151	0.737582	0.832247									1
CG31870	FBgn0051870	2L	10790222	10791450	10790222	+	0.732245	1426.17	1148.96		1	1		1			1	1
Nos	FBgn0011676	2L	10804274	10837511	10837511	-	0.355707	0.161343	0.246804									1
CG6508	FBgn0032303	2L	10819107	10820485	10819107	+	0.0494645	0	0								1	1
CG17134	FBgn0032304	2L	10820705	10821967	10820705	+	0	0.11965	0.30143								1	1
CG6700	FBgn0032305	2L	10837732	10842597	10842597	-	39.263	12.1864	15.0812	1
CG17140	FBgn0260453	2L	10843014	10845664	10845664	-	0.21484	205.438	172.571
Porin2	FBgn0069354	2L	10845788	10847044	10847044	-	0.483057	606.266	523.299		1	1		1
porin	FBgn0004363	2L	10847227	10850848	10850848	-	717.492	362.85	430.379	1
CG43129	FBgn0262599	2L	10850141	10854604	10850141	+	0.712691	0.313271	0.247167
Dnz1	FBgn0027453	2L	10854435	10856644	10856644	-	17.5356	32.0585	34.8522	1
ial	FBgn0024227	2L	10856797	10858094	10858094	-	63.8842	60.3935	68.9334
Stam	FBgn0027363	2L	10858536	10862006	10858536	+	46.6196	45.6449	47.3707	1
CG12517	FBgn0032311	2L	10870167	10870722	10870167	+	0	5.42187	1.46173
CG14071	FBgn0032312	2L	10887645	10888927	10888927	-	0	185.764	137.258		1	1		1			1	1
CG14070	FBgn0032313	2L	10900501	10901785	10901785	-	0	171.763	154.553		1	1		1			1	1
CG7309	FBgn0032314	2L	10906270	10908893	10908893	-	0.090935	189.934	172.599		1	1		1			1	1
CG14069	FBgn0032315	2L	10910051	10910648	10910648	-	0.897185	3.05206	19.1147		1	1			1	1		1
dpr2	FBgn0261871	2L	10917015	10964153	10964153	-	0.103119	0.0444897	0									1
CG14072	FBgn0032318	2L	10936662	10937931	10936662	+	107.746	47.9458	68.7636
CG33129	FBgn0053129	2L	10964905	10970275	10970275	-	139.104	186.363	189.208	1
YL-1	FBgn0032321	2L	10970443	10972093	10970443	+	38.0169	48.1769	41.8323
CG16743	FBgn0032322	2L	10972280	10973408	10972280	+	1.89264	14.1571	13.6589
abo	FBgn0000018	2L	10973443	10975293	10975293	-	20.0763	27.6684	36.6294	1
l(2)06225	FBgn0010612	2L	10975522	10976399	10976399	-	604.657	431.479	499.518	1
SCAR	FBgn0041781	2L	10976772	10982395	10976772	+	38.031	25.5735	31.398
piwi	FBgn0004872	2L	10982205	10987420	10987420	-	158.953	6.06214	7.17879
CG12253	FBgn0026148	2L	10987806	10989241	10987806	+	12.0882	22.1496	17.4371
CG16833	FBgn0026147	2L	10989401	10997897	10989401	+	34.316	154.441	144.887
aub	FBgn0000146	2L	10997819	11001476	11001476	-	190.494	28.3499	41.5899
lectin-33A	FBgn0040096	2L	11002072	11002738	11002072	+	6.87472	4.44236	2.35306
RpL9	FBgn0015756	2L	11002758	11004189	11004189	-	2190.01	602.994	766.422	1
Nup154	FBgn0021761	2L	11004820	11010921	11004820	+	58.6034	9.15173	9.59836	1
Art8	FBgn0032329	2L	11009821	11011086	11011086	-	2.17911	12.4779	16.0613	1
dUTPase	FBgn0250837	2L	11011312	11012135	11011312	+	449.322	89.9831	115.512
Samuel	FBgn0032330	2L	11013206	11066998	11066998	-	11.7782	10.7278	11.4228								1	1
Acp32CD	FBgn0023415	2L	11015620	11016571	11015620	+	0.638852	0	0.086139
CG14913	FBgn0032331	2L	11016995	11018778	11016995	+	0.200414	0.778685	0.827274									1
CG18666	FBgn0040967	2L	11034795	11035308	11034795	+	0	95.708	98.6613		1	1		1			1	1
CG14915	FBgn0032335	2L	11071027	11071532	11071027	+	0	9.54544	7.8552								1	1
CG43725	FBgn0263971	2L	11075513	11075962	11075513	+	0	1.80284	0.682536								1	1
AstC	FBgn0032336	2L	11076165	11081399	11081399	-	0	0.061377	0.214499									1
AstCC	FBgn0032337	2L	11083459	11085229	11085229	-	0	5.3276	2.19932							1
CG16854	FBgn0032338	2L	11086721	11090973	11086721	+	0.0223045	47.1469	56.7557
CG4705	FBgn0032339	2L	11091444	11095096	11091444	+	15.4597	34.5156	34.4601	1
Ge-1	FBgn0032340	2L	11095150	11100888	11100888	-	55.7223	2.33499	2.9168
Reps	FBgn0032341	2L	11100963	11106645	11106645	-	57.544	5.77676	7.80672	1
l(2)gd1	FBgn0261983	2L	11106943	11110851	11106943	+	24.1224	5.27558	6.50411
CG6201	FBgn0032343	2L	11110557	11113061	11113061	-	3.96177	1.95469	1.96567
Gr32a	FBgn0041246	2L	11114014	11115823	11114014	+	0.716247	4.75558	4.64668		1	1			1
CG6230	FBgn0027582	2L	11115635	11120319	11120319	-	40.7214	117.619	109.39	1
CG14921	FBgn0032345	2L	11120642	11121714	11121714	-	3.22719	189.628	185.512		1		1
Csl4	FBgn0032346	2L	11122574	11123567	11123567	-	43.1154	31.99	37.842	1
Nup160	FBgn0262647	2L	11123777	11129335	11123777	+	54.7612	46.4207	43.3655
RfC38	FBgn0028700	2L	11128932	11130645	11130645	-	55.2672	19.7998	24.4366
CG4751	FBgn0032348	2L	11130737	11136003	11130737	+	42.5094	5.36071	7.05858	1
hgo	FBgn0040211	2L	11136393	11138565	11136393	+	0.296611	0.146931	0.0820237
Gyc32E	FBgn0010197	2L	11138759	11149101	11149101	-	0.0501475	0.866759	0.352917							1		1
CG31867	FBgn0051867	2L	11144579	11145417	11145417	-	0	134.746	64.6324		1	1		1		1	1	1
CG6287	FBgn0032350	2L	11151506	11155721	11155721	-	47.4237	23.9673	18.0013								1	1
Ca-beta	FBgn0259822	2L	11156118	11203544	11203544	-	0.89798	0.250417	0.244797									1
Vm32E	FBgn0014076	2L	11171167	11171665	11171665	-	0.297312	0	0
CG4788	FBgn0032354	2L	11179032	11180430	11179032	+	20.3412	34.32	24.9982	1								1
ab	FBgn0264442	2L	11210678	11261080	11210678	+	1.94471	28.4736	26.6138
cmet	FBgn0040232	2L	11261026	11269002	11269002	-	26.4423	32.1863	32.2597
cana	FBgn0040233	2L	11269780	11277846	11269780	+	26.5913	40.571	48.6389
CG33695	FBgn0052831	2L	11278021	11279982	11278021	+	44.0969	12.637	15.8907
Ppt2	FBgn0032358	2L	11280298	11281920	11280298	+	20.9402	36.2824	27.1226	1
mre11	FBgn0020270	2L	11282090	11284335	11282090	+	54.9072	5.17693	8.17273	1
Osi21	FBgn0032359	2L	11284327	11285706	11285706	-	0.83358	0.719721	0
CG14926	FBgn0032360	2L	11342301	11343318	11343318	-	0.57152	1272.32	1134.67		1	1		1
salr	FBgn0000287	2L	11358873	11373636	11358873	+	0.058535	5.53217	3.67794							1		1
salm	FBgn0261648	2L	11434311	11445614	11445614	-	0.07	4.96862	6.58174
sala	FBgn0003313	2L	11484707	11486949	11484707	+	0.395041	0.483991	1.59872
CG43355	FBgn0263087	2L	11484707	11486949	11484707	+	0	6.74618	7.8125
CG6488	FBgn0032361	2L	11496804	11498948	11498948	-	13.3218	41.9906	25.394	1						1
spz4	FBgn0032362	2L	11501715	11508649	11501715	+	0.0227145	0.0333427	0.0625283
CG6509	FBgn0032363	2L	11508399	11517081	11517081	-	27.225	3.76801	4.30155	1
CG4970	FBgn0032364	2L	11517391	11519783	11517391	+	0.205155	50.8534	51.3514
CG14929	FBgn0032365	2L	11519832	11521444	11519832	+	0	80.8603	71.5591
CG14930	FBgn0032366	2L	11520358	11521285	11521285	-	0	104.538	165.641		1	1			1
CG43153	FBgn0262683	2L	11521765	11522776	11522776	-	0.126541	0.372363	0.39288
CG31705	FBgn0028490	2L	11523021	11528205	11528205	-	64.2998	38.2181	27.4949	1
CG31706	FBgn0051706	2L	11529038	11531052	11531052	-	0.272987	1.28766	1.53612
CG34162	FBgn0085191	2L	11531820	11533756	11531820	+	0.0834335	39.1298	34.4517
CG43438	FBgn0263386	2L	11536145	11536844	11536145	+	0	2.4025	1.67595
kek2	FBgn0015400	2L	11581937	11626883	11581937	+	0.309804	0.267434	0.162814									1
Mst33A	FBgn0028412	2L	11585433	11586833	11586833	-	0	752.225	647.199		1	1		1
Acp33A	FBgn0267327	2L	11591339	11591678	11591678	-	15.1364	0	0
spag4	FBgn0032368	2L	11610510	11611772	11611772	-	0	42.2251	47.4638		1	1		1			1	1
CG6614	FBgn0032369	2L	11644619	11648839	11648839	-	0.152663	38.781	40.5927								1	1
CG12307	FBgn0032370	2L	11651331	11652010	11652010	-	0.400299	429.864	364.012		1	1		1			1	1
CG4983	FBgn0032371	2L	11652448	11654164	11652448	+	0.206825	450.726	375.84		1	1		1			1	1
CG43167	FBgn0262786	2L	11657410	11657992	11657410	+	0.181855	227.593	241.027								1	1
CG44477	FBgn0265670	2L	11663259	11663872	11663259	+	0	0.182729	0								1	1
CG4988	FBgn0032372	2L	11694804	11696107	11694804	+	0.178048	176.632	169.482		1	1		1			1	1
Vha100-5	FBgn0032373	2L	11738948	11744524	11738948	+	0.024924	12.6668	5.04942							1	1	1
CG42470	FBgn0259960	2L	11752973	11753555	11753555	-	0.20106	1.85657	2.26758
CG42471	FBgn0259961	2L	11753640	11754022	11754022	-	0.74935	1.57118	0
Sfp33A1	FBgn0259962	2L	11754085	11754502	11754502	-	0.552175	0.678434	0.323891
CG14931	FBgn0032374	2L	11788334	11789475	11788334	+	71.8032	207.477	135.32							1
CG14932	FBgn0032375	2L	11789919	11791011	11789919	+	220.958	143.051	178.692		1		1
Tsp33B	FBgn0032376	2L	11791025	11792365	11792365	-	0.41154	179.851	165.934		1	1		1
CG14937	FBgn0032377	2L	11792412	11794086	11794086	-	1.68308	2.22611	2.54343
crol	FBgn0020309	2L	11794327	11809438	11809438	-	88.1016	11.9664	14.3833	1
CycY	FBgn0032378	2L	11810092	11813780	11813780	-	90.8586	21.8448	31.4187	1
Pde1c	FBgn0264815	2L	11814156	11928572	11928572	-	2.25813	9.25107	9.95789									1
esc	FBgn0000588	2L	11827204	11829405	11829405	-	36.465	4.37984	7.98987							1
CG45011	FBgn0266363	2L	11834086	11834497	11834086	+	4.78864	0	0								1	1
CG45012	FBgn0266364	2L	11834608	11834874	11834608	+	2.14631	0	0								1	1
Sfp33A4	FBgn0265349	2L	11837243	11837486	11837243	+	6.27792	0	0								1	1
Sfp33A2	FBgn0259963	2L	11837713	11838049	11837713	+	1.96007	0	0.366257								1	1
Sfp33A3	FBgn0259964	2L	11839912	11840329	11839912	+	7.64891	0	0								1	1
CG31704	FBgn0051704	2L	11840691	11841204	11840691	+	7.82099	0	0								1	1
CG44008	FBgn0264750	2L	11841502	11842445	11842445	-	4.00658	3.41996	2.15112								1	1
CG14933	FBgn0040968	2L	11842828	11844012	11842828	+	90.2462	4.99752	3.35995								1	1
CG42486	FBgn0259989	2L	11843137	11844012	11843137	+	0	1.55946	0.383223								1	1
Mal-B1	FBgn0032381	2L	11847226	11849169	11847226	+	0.265487	0.0867397	0.25623								1	1
Mal-B2	FBgn0032382	2L	11849958	11852881	11849958	+	2.81014	2.36786	2.48267								1	1
CG42751	FBgn0261805	2L	11853430	11853925	11853430	+	0.70219	0.764616	0.729452
Or33a	FBgn0026392	2L	11934505	11935716	11934505	+	0	0	0.179488								1	1
Or33b	FBgn0026391	2L	11936181	11937501	11936181	+	0	0.0763783	0.244411								1	1
Or33c	FBgn0026390	2L	11937969	11939202	11937969	+	0	0.124803	0.0550337								1	1
Cry	FBgn0005664	2L	11944129	11947131	11944129	+	0.0341445	0.236788	0.356709
CG16964	FBgn0032385	2L	11947941	11948803	11947941	+	0	343.508	308.254		1	1		1
CG16965	FBgn0032387	2L	11981591	11984380	11981591	+	0.605371	1.0839	0.622264
CG6686	FBgn0032388	2L	11984327	11988039	11988039	-	94.0667	37.3909	43.4195	1
CG34163	FBgn0085192	2L	11988270	11988801	11988270	+	70.0177	11.3134	13.1598
zuc	FBgn0261266	2L	11988735	11989882	11989882	-	73.4484	4.07459	8.00251							1
dgt2	FBgn0032390	2L	11989936	11990979	11989936	+	97.1265	42.9872	48.6789
escl	FBgn0032391	2L	11990927	11992848	11990927	+	10.1394	4.71718	5.6054
Ada1-2	FBgn0051866	2L	11992902	11994054	11992902	+	28.2189	16.7477	19.7696
CG18789	FBgn0042127	2L	11993989	11995432	11995432	-	8.12421	35.9406	31.4575
Qtzl	FBgn0051864	2L	11995740	11996723	11995740	+	64.2772	38.911	42.4358
Ada1-1	FBgn0051865	2L	11996809	11997965	11996809	+	0	0	0
CG18787	FBgn0042125	2L	11997900	11999340	11999340	-	47.6136	148.378	142.204
CG12264	FBgn0032393	2L	11999654	12001244	11999654	+	44.4531	44.3311	55.8404	1
CG6746	FBgn0032394	2L	12001234	12002266	12002266	-	26.4284	61.4142	72.1724	1
Rh5	FBgn0014019	2L	12008153	12009832	12008153	+	0.351058	0.121454	4.3343							1
CG6734	FBgn0032395	2L	12014304	12020960	12020960	-	10.7797	1.70773	2.31495
dmGlut	FBgn0010497	2L	12027438	12034122	12027438	+	2.90437	0.1919	0.327153
CG18788	FBgn0042126	2L	12034190	12036131	12034190	+	0.707882	19.8146	22.2083
Tom70	FBgn0032397	2L	12035984	12038511	12038511	-	65.7355	214.637	202.196	1
CG6766	FBgn0032398	2L	12038631	12040689	12040689	-	29.7942	52.4727	63.7924	1
CG6785	FBgn0032399	2L	12041054	12045200	12045200	-	8.27221	4.94909	5.56751
CG6770	FBgn0032400	2L	12045343	12046118	12046118	-	1012.73	213.591	271.048	1
Plzf	FBgn0032401	2L	12046711	12048918	12048918	-	4.09366	3.23098	3.40717
CG14945	FBgn0032402	2L	12049418	12052049	12049418	+	7.00701	3.42431	4.2237
JhI-21	FBgn0028425	2L	12051755	12056042	12056042	-	38.6056	7.96575	8.12072	1
RpL7-like	FBgn0032404	2L	12056326	12058251	12056326	+	119.751	94.0362	106.116
CG34164	FBgn0085193	2L	12056348	12058251	12056348	+	2.01971	1.76021	1.33603
Rab3-GAP	FBgn0027505	2L	12058304	12063184	12063184	-	21.1024	142.508	135.834	1
CG14946	FBgn0032405	2L	12063457	12066775	12066775	-	9.26556	10.2909	9.89572
CG14947	FBgn0032406	2L	12076100	12077739	12076100	+	1.23974	0.165143	0.147382
prd	FBgn0003145	2L	12082995	12085827	12085827	-	0.243209	19.8804	16.5851								1	1
Pex19	FBgn0032407	2L	12091822	12095250	12091822	+	84.4564	98.309	111.807	1							1	1
CG6712	FBgn0032408	2L	12095176	12096511	12096511	-	47.8606	10.0501	13.4782	1
Mt2	FBgn0028707	2L	12096525	12097687	12096525	+	10.1942	3.91141	5.89397
Ced-12	FBgn0032409	2L	12097838	12100839	12097838	+	19.414	8.04957	9.24377
Patsas	FBgn0029137	2L	12100765	12103285	12103285	-	2.09343	0.617783	0.575853
Aats-thr	FBgn0027081	2L	12103751	12107170	12103751	+	240.714	63.0611	82.2731	1
Rab6	FBgn0015797	2L	12107221	12109116	12109116	-	89.4328	15.8839	17.5937	1
Phae1	FBgn0263234	2L	12109417	12110664	12109417	+	1.22988	1.98817	1.58469									1
Phae2	FBgn0263235	2L	12111110	12112256	12111110	+	0.398517	3.63624	1.13427							1	1	1
CG17211	FBgn0032414	2L	12114360	12129896	12114360	+	0.665123	0.275037	0.289765								1	1
rho-6	FBgn0032415	2L	12130516	12133411	12133411	-	0.812485	23.563	9.87645							1	1	1
Gr33a	FBgn0032416	2L	12138008	12140392	12138008	+	0	0.97973	0.950794								1	1
CG31760	FBgn0051760	2L	12142780	12170508	12142780	+	0.664967	4.14767	4.20428									1
CG31861	FBgn0051861	2L	12161767	12162605	12161767	+	1.01443	421.566	394.517								1	1
ZnT33D	FBgn0051860	2L	12164241	12166704	12164241	+	0.454995	44.0157	35.7404		1	1		1			1	1
CG17217	FBgn0032419	2L	12170550	12171232	12170550	+	0.148261	188.588	144.44		1	1		1
CG6583	FBgn0032420	2L	12171204	12172586	12172586	-	49.2242	12.2314	23.0042	1						1
crok	FBgn0032421	2L	12172981	12174091	12172981	+	38.4564	31.3303	28.1334
aret	FBgn0000114	2L	12175004	12313438	12175004	+	84.4901	222.592	193.685									1
atilla	FBgn0032422	2L	12175451	12177886	12177886	-	18.7977	2.82132	1.50034
CG31759	FBgn0051759	2L	12207709	12210110	12207709	+	6.51243	23.8804	25.6851								1	1
CG31862	FBgn0051862	2L	12338848	12339477	12338848	+	0	0.742146	0								1	1
CG43813	FBgn0264361	2L	12343643	12344266	12344266	-	0	0	0								1	1
bru-2	FBgn0262475	2L	12344219	12397528	12344219	+	15.0239	13.7805	8.80082							1	1	1
CG17010	FBgn0032424	2L	12356441	12357906	12356441	+	0	135.612	111.409		1	1		1			1	1
Pkd2	FBgn0041195	2L	12398274	12402023	12398274	+	0.0554875	100.615	123.052		1	1			1		1	1
vir-1	FBgn0043841	2L	12403270	12423439	12423439	-	215.636	101.521	85.2385									1
CG6405	FBgn0032428	2L	12424904	12426440	12424904	+	4.9501	99.1085	86.8471
CG5446	FBgn0032429	2L	12426631	12427709	12427709	-	282.384	214.477	236.469	1
CG6388	FBgn0032430	2L	12428028	12430021	12428028	+	40.0227	3.33439	4.79546	1
CG5435	FBgn0032431	2L	12429827	12430892	12430892	-	1.14523	126.78	134.642
SC35	FBgn0265298	2L	12431075	12434665	12434665	-	129.365	112.946	145.058	1
Elf	FBgn0020443	2L	12434452	12441279	12434452	+	233.512	73.9289	85.3824	1
Oatp33Ea	FBgn0032433	2L	12441401	12445924	12445924	-	0.439955	1.81224	2.15296								1	1
CG5421	FBgn0032434	2L	12446080	12448132	12448132	-	0.0896495	40.5733	52.6414		1	1		1			1	1
Oatp33Eb	FBgn0032435	2L	12448484	12452047	12448484	+	0.385783	0.111285	0								1	1
CG5418	FBgn0032436	2L	12451945	12453242	12453242	-	0.177068	0.111011	0.327386								1	1
bun	FBgn0259176	2L	12455540	12546611	12546611	-	157.784	43.1643	48.1365	1								1
t-cup	FBgn0051858	2L	12496616	12497333	12497333	-	0.59589	214.128	162.274		1	1		1			1	1
nub	FBgn0085424	2L	12587625	12628135	12587625	+	0.380041	0.196117	0.340454								1	1
Ref2	FBgn0032439	2L	12610517	12646356	12646356	-	0	121.782	145.264		1	1		1			1	1
pdm2	FBgn0004394	2L	12657165	12686306	12657165	+	0.058163	0.0416657	0.066918									1
CG15485	FBgn0032442	2L	12667248	12669714	12669714	-	0	0.454272	0.784108								1	1
CG5525	FBgn0032444	2L	12690336	12692934	12692934	-	209.622	113.785	149.159	1
CG6153	FBgn0032445	2L	12692993	12693939	12692993	+	34.8657	162.005	163.788	1
CG5780	FBgn0032446	2L	12693872	12694988	12694988	-	4.39081	19.057	20.7986
PICK1	FBgn0032447	2L	12695033	12698917	12695033	+	8.70469	58.4645	64.604
CG5781	FBgn0032448	2L	12696426	12697323	12697323	-	2.05551	145.036	121.306		1		1
CG17036	FBgn0032449	2L	12698918	12700746	12700746	-	1.67552	15.5038	22.7093
CG5776	FBgn0032450	2L	12700949	12704451	12704451	-	15.1167	2.41093	3.40282	1
spict	FBgn0032451	2L	12704725	12706683	12704725	+	42.6133	16.2205	23.257	1
CG15484	FBgn0032452	2L	12706799	12707711	12707711	-	19.1974	19.6383	17.9505
CG6180	FBgn0032453	2L	12707661	12708680	12707661	+	155.682	301.174	326.406	1
CG5787	FBgn0032454	2L	12708792	12712952	12712952	-	85.3945	65.9634	73.8478	1
CG5792	FBgn0032455	2L	12713276	12721843	12721843	-	70.8101	163.57	174.247	1
MRP	FBgn0032456	2L	12719045	12744807	12719045	+	62.2622	19.4864	20.0449	1
CG15483	FBgn0032457	2L	12760346	12761840	12761840	-	0	73.6964	59.3552		1	1		1
kek1	FBgn0015399	2L	12817000	12822787	12822787	-	10.4089	1.52208	2.25519
ACXC	FBgn0040508	2L	12912530	12916774	12912530	+	0.0171665	94.7835	83.8565								1	1
ACXB	FBgn0040509	2L	12916814	12921008	12916814	+	0	16.0216	14.545		1	1		1			1	1
ACXA	FBgn0040510	2L	12921091	12925453	12921091	+	0.017193	63.6296	49.0223		1	1		1			1	1
ACXE	FBgn0040506	2L	12925611	12929823	12925611	+	0	11.4724	13.6592		1	1			1		1	1
CG16800	FBgn0032462	2L	12966590	12967810	12966590	+	0	0.577163	0.440744								1	1
Vha68-2	FBgn0263598	2L	12974322	12978607	12974322	+	164.581	21.3602	23.2986	1
Vha68-3	FBgn0032464	2L	12978786	12981293	12978786	+	0.0807715	143.628	124.548		1	1		1
CG12404	FBgn0032465	2L	12993757	13000635	13000635	-	51.0919	111.09	120.857	1
Vha68-1	FBgn0265262	2L	13000770	13004107	13004107	-	24.5815	45.7509	53.2012	1
Tor	FBgn0021796	2L	13004480	13013197	13004480	+	37.7628	3.78038	4.84297	1
CG9934	FBgn0032467	2L	13013276	13019434	13019434	-	62.0757	59.1864	50.8331	1
A16	FBgn0028965	2L	13019575	13021312	13021312	-	55.4746	98.2394	93.4962	1
CG9932	FBgn0262160	2L	13021868	13060140	13060140	-	24.081	1.3336	1.69366									1
CG5142	FBgn0032470	2L	13106807	13109468	13106807	+	0.832136	0.0801147	0.046116								1	1
CG43050	FBgn0262352	2L	13119294	13120767	13119294	+	1.01939	135.536	115.377									1
CG5122	FBgn0032471	2L	13130591	13134804	13130591	+	0.198513	60.5061	46.0487		1	1		1			1	1
CG9928	FBgn0032472	2L	13142445	13142903	13142903	-	11.6512	0	0								1	1
CG16978	FBgn0040972	2L	13143214	13143622	13143622	-	0	0.258598	0								1	1
Pk34A	FBgn0028410	2L	13158810	13160173	13158810	+	0	84.4455	111.227		1	1			1
CG5204	FBgn0032473	2L	13160527	13163153	13160527	+	1.0432	39.0585	51.4857		1		1
DnaJ-H	FBgn0032474	2L	13163209	13166072	13166072	-	32.3717	284.711	279.229	1
Sir2	FBgn0024291	2L	13165564	13169551	13165564	+	27.0121	3.36089	3.75948	1
Sfmbt	FBgn0032475	2L	13169649	13176785	13176785	-	77.2669	7.63792	10.0255	1
CG43925	FBgn0264546	2L	13176423	13176888	13176423	+	6.13457	2.57982	4.35928
CG5439	FBgn0032476	2L	13177150	13178978	13177150	+	33.3525	23.4034	29.9159	1
CG5287	FBgn0032477	2L	13179247	13183495	13179247	+	12.1031	12.6708	14.2237
CG31849	FBgn0051849	2L	13180398	13182596	13182596	-	9.92272	2.04255	3.43932
CG5458	FBgn0032478	2L	13183450	13184875	13183450	+	0.578748	154.857	143.033		1	1		1
CG16974	FBgn0032479	2L	13183849	13191979	13191979	-	51.1405	14.4684	18.3468	1
Edem2	FBgn0032480	2L	13192201	13197281	13192201	+	17.5749	11.4517	11.1318
CG16972	FBgn0032481	2L	13197102	13203295	13203295	-	25.9711	118.035	104.22	1
Pect	FBgn0032482	2L	13203762	13210828	13203762	+	37.7769	366.22	339.828	1
CG15482	FBgn0032483	2L	13210773	13211814	13211814	-	0.447348	165.332	127.221		1	1		1
kek4	FBgn0032484	2L	13212335	13215350	13215350	-	0.052373	0.191687	0.686905
CG9426	FBgn0032485	2L	13216290	13219923	13219923	-	24.9671	36.6149	44.2953	1
CG5705	FBgn0032486	2L	13219979	13221398	13219979	+	16.2562	12.0694	16.9116	1
Ski6	FBgn0032487	2L	13221397	13222429	13222429	-	26.6405	93.5656	89.579	1
CG16812	FBgn0032488	2L	13222587	13224545	13222587	+	52.2217	60.2271	63.6488	1
CG15480	FBgn0032489	2L	13224620	13225275	13225275	-	0.137333	0.271547	0.255037
CG16813	FBgn0032490	2L	13227529	13228521	13227529	+	0.130342	0	0.113109
CG16815	FBgn0032491	2L	13229832	13230549	13229832	+	0	0.227972	0.2134								1	1
Prosalpha6T	FBgn0032492	2L	13232039	13233058	13232039	+	0	224.042	198.187								1	1
CG15479	FBgn0032493	2L	13233798	13234660	13234660	-	0	0	0								1	1
CG5867	FBgn0027586	2L	13236494	13239297	13236494	+	9.30692	0.851025	3.32192							1
CG5945	FBgn0032494	2L	13239989	13241773	13239989	+	0.506181	0	21.4727							1
CG16820	FBgn0032495	2L	13246232	13250189	13246232	+	0.225549	0.124993	2.41847							1
CG31728	FBgn0051728	2L	13251509	13257426	13251509	+	0.362021	0.707345	1.00552									1
CG31851	FBgn0051851	2L	13257477	13258644	13257477	+	0	108.838	80.7429		1	1		1			1	1
CG31730	FBgn0051730	2L	13259064	13259743	13259743	-	0	129.94	99.6776		1	1		1			1	1
CG44085	FBgn0264894	2L	13261008	13284043	13261008	+	14.858	3.27007	2.28362							1		1
CG31848	FBgn0051848	2L	13264996	13265876	13265876	-	0.0985795	110.199	136.937		1	1			1
Drep-4	FBgn0028406	2L	13283912	13286462	13286462	-	26.5816	8.88975	8.49346	1
Uvrag	FBgn0032499	2L	13286777	13289556	13286777	+	21.9213	12.3876	14.1824	1
CG31729	FBgn0051729	2L	13289997	13301668	13289997	+	42.9134	22.0578	23.6091	1
CG16824	FBgn0040973	2L	13293009	13293415	13293009	+	0	240.922	195.237
CG43778	FBgn0264308	2L	13301814	13331121	13331121	-	0.266211	2.56388	1.51565							1	1	1
CG16825	FBgn0032503	2L	13304788	13307807	13304788	+	0.102308	70.6456	62.8111		1	1			1			1
CG43779	FBgn0264301	2L	13305920	13306755	13306755	-	0.103474	1.01025	3.29072								1	1
CG16826	FBgn0032505	2L	13347773	13349020	13347773	+	0.253852	0	0								1	1
CG9395	FBgn0032506	2L	13349823	13355073	13355073	-	0	0.172447	0.0855287									1
CG9377	FBgn0032507	2L	13359901	13361565	13361565	-	0.435926	0	0.10849								1	1
Nnp-1	FBgn0022069	2L	13363308	13366189	13366189	-	97.116	28.6143	38.8901	1
CG6523	FBgn0032509	2L	13366447	13367410	13366447	+	136.264	178.761	223.044	1
Tap42	FBgn0051852	2L	13367617	13369021	13367617	+	72.1546	49.7093	52.6586	1
CG31855	FBgn0051855	2L	13369204	13370329	13369204	+	43.9062	86.7443	88.4961	1
CG9306	FBgn0032511	2L	13370103	13371110	13371110	-	106.21	337.388	360.483	1
CG9305	FBgn0032512	2L	13371427	13373890	13373890	-	52.2522	44.3808	38.9344
CG6565	FBgn0032513	2L	13374019	13376404	13374019	+	16.6608	85.289	85.7841	1
CG9302	FBgn0032514	2L	13376455	13378538	13378538	-	26.0942	17.1927	19.4412	1
beta'COP	FBgn0025724	2L	13378902	13382382	13378902	+	107.741	20.514	25.9589	1
loqs	FBgn0032515	2L	13382652	13385671	13382652	+	25.5883	229.055	223.675	1
CG9293	FBgn0032516	2L	13385848	13387312	13387312	-	57.6145	102.752	129.251
CG7099	FBgn0032517	2L	13387571	13393959	13387571	+	13.4672	2.5486	3.79428
RpL24	FBgn0032518	2L	13393687	13395131	13395131	-	1146.8	493.754	632.433	1
CG16957	FBgn0032519	2L	13395360	13396184	13396184	-	0.661441	348.242	273.605		1	1		1
CG10859	FBgn0032520	2L	13396392	13398664	13398664	-	0.469218	289.264	275.017		1	1		1
CG7110	FBgn0032521	2L	13398991	13411047	13398991	+	62.4353	6.30099	5.75686
Vm34Ca	FBgn0003983	2L	13411141	13411631	13411631	-	0.230969	0	0
CG16848	FBgn0032522	2L	13412519	13413716	13412519	+	0.176696	127.088	109.586		1	1		1
CG16956	FBgn0032523	2L	13413783	13414575	13414575	-	0	0.229281	0.206174
CG42784	FBgn0263354	2L	13415431	13500427	13415431	+	1.20029	0.693424	0.73841									1
CG43850	FBgn0264432	2L	13415431	13420645	13415431	+	0	10.0538	7.14854
Tehao	FBgn0026760	2L	13435622	13439930	13435622	+	0.317348	0.058933	0.04955								1	1
CG9267	FBgn0032524	2L	13444103	13445651	13445651	-	23.4556	26.3091	28.2688	1
Hsp60D	FBgn0032525	2L	13447538	13449497	13449497	-	0.167595	123.911	93.1219		1	1		1			1	1
CG42809	FBgn0261991	2L	13457497	13458073	13457497	+	0	0	0								1	1
CG42810	FBgn0261992	2L	13459681	13460183	13459681	+	0.899307	270.774	259.487								1	1
B4	FBgn0023407	2L	13500624	13549328	13549328	-	23.5726	3.67863	4.92698	1								1
CG33640	FBgn0053640	2L	13527841	13528537	13527841	+	1.79717	0.388143	0								1	1
CG33641	FBgn0053641	2L	13529042	13529821	13529042	+	0.236842	0	0.100175								1	1
CG33642	FBgn0053642	2L	13529975	13530736	13529975	+	0	0	0								1	1
CG33643	FBgn0053643	2L	13531074	13531662	13531074	+	0	0	0.184274								1	1
CG33644	FBgn0053644	2L	13532085	13532636	13532085	+	0.245152	0	0								1	1
CG33645	FBgn0053645	2L	13532872	13533454	13532872	+	0.204742	0.382733	0.905307								1	1
CG15638	FBgn0028943	2L	13535291	13535778	13535778	-	0	233.006	202.121		1	1		1			1	1
CG16852	FBgn0028942	2L	13540751	13541646	13540751	+	0.103651	191.022	169.676		1	1		1			1	1
CG9263	FBgn0032530	2L	13541638	13542576	13542576	-	0.111344	243.324	217.117								1	1
CG16853	FBgn0028941	2L	13542268	13543633	13542268	+	0.365681	114.906	95.6377		1	1		1			1	1
kuz	FBgn0259984	2L	13550139	13639411	13550139	+	46.8353	6.23955	6.45178									1
CG9254	FBgn0028513	2L	13595503	13597186	13597186	-	0.077902	556.085	469.778		1	1		1			1	1
ics	FBgn0028546	2L	13639447	13642602	13642602	-	49.7112	13.383	14.8245	1
CG18507	FBgn0028527	2L	13665525	13672967	13665525	+	30.7859	13.6593	10.2801								1	1
CG31814	FBgn0051814	2L	13676860	13717320	13717320	-	0.166928	1.76219	0.688714							1		1
CG7311	FBgn0028848	2L	13708215	13710583	13708215	+	0.137867	144.39	128.681		1	1		1			1	1
CG9014	FBgn0028847	2L	13722161	13723642	13723642	-	0.362642	289.723	269.161		1	1		1			1	1
CG31813	FBgn0051813	2L	13736138	13737030	13736138	+	0	0	0.126855								1	1
TM9SF4	FBgn0028541	2L	13746952	13773905	13746952	+	32.2154	37.9588	44.0637	1							1	1
CG43376	FBgn0263206	2L	13773997	13774355	13773997	+	1.01577	10.2585	1.33489
CG9008	FBgn0028540	2L	13774340	13780165	13780165	-	11.6487	47.5957	40.728	1
p38b	FBgn0024846	2L	13780689	13782611	13780689	+	19.6849	2.04577	3.16577	1
CG16890	FBgn0028932	2L	13782231	13784338	13784338	-	29.8068	43.7457	49.5796	1
CG31731	FBgn0028539	2L	13784084	13790562	13784084	+	55.804	38.8582	48.9472	1
CG16863	FBgn0028931	2L	13790959	13793264	13790959	+	7.76297	3.70497	9.22802							1
Sec71	FBgn0028538	2L	13793521	13799674	13793521	+	30.0374	38.9235	38.9822	1
CAH1	FBgn0027844	2L	13803626	13809994	13803626	+	8.73327	1.06525	1.05015	1
adat	FBgn0028658	2L	13808360	13811474	13811474	-	6.51375	2.60997	5.03811
CG16865	FBgn0028919	2L	13811522	13813316	13811522	+	20.5083	55.1084	42.93	1
CG16888	FBgn0032533	2L	13812700	13813256	13813256	-	0.372972	89.9208	81.9192		1	1		1
Sos	FBgn0001965	2L	13813816	13819826	13813816	+	35.2797	8.00031	9.02071	1
b	FBgn0000153	2L	13821248	13823979	13821248	+	1.87234	0.79884	0.346209
tam	FBgn0004406	2L	13823980	13827772	13827772	-	31.449	6.65776	6.98011
Arpc1	FBgn0001961	2L	13827941	13829741	13829741	-	100.952	121.181	133.606	1
Orc5	FBgn0015271	2L	13829837	13831576	13829837	+	29.2991	13.5322	13.7373
DNApol-gamma35	FBgn0004407	2L	13831482	13833105	13833105	-	54.5872	41.8106	47.1184
RpII33	FBgn0026373	2L	13833337	13834306	13833337	+	47.8562	36.2394	46.6193	1
mRpS23	FBgn0260407	2L	13834250	13835072	13835072	-	56.641	122.52	131.773	1
CenG1A	FBgn0028509	2L	13835564	13898712	13835564	+	11.1227	4.90521	5.42536	1								1
CG33307	FBgn0053307	2L	13839262	13841520	13841520	-	1.38438	17.7707	41.5262							1
CG33306	FBgn0053306	2L	13842888	13843742	13843742	-	0.516003	2.52467	1.71126
CG8997	FBgn0028920	2L	13843915	13845325	13845325	-	0.542543	0.526716	1.50918								1	1
CG7916	FBgn0028534	2L	13846752	13847799	13846752	+	0.526331	0.942859	1.78354								1	1
CG7953	FBgn0028533	2L	13847925	13849223	13847925	+	0.553424	0.533371	0.326187								1	1
CG7968	FBgn0028532	2L	13849400	13850329	13849400	+	0.884555	0.41203	0.413595								1	1
Smg5	FBgn0019890	2L	13898828	13904661	13904661	-	53.2017	40.4664	38.9625	1
Ance	FBgn0012037	2L	13905645	13909212	13905645	+	4.72002	28.3613	46.88	1						1		1
Ance-2	FBgn0032535	2L	13909333	13911719	13909333	+	0.0307855	0.192744	0.195758								1	1
Acyp	FBgn0025115	2L	13912083	13912652	13912083	+	0	107.758	131.644		1	1		1
Ance-3	FBgn0032536	2L	13914725	13956188	13914725	+	0.08361	0.43713	0.47492								1	1
CG16886	FBgn0028938	2L	13920707	13923553	13923553	-	0.226953	0.0413957	0.124892								1	1
CG42711	FBgn0261628	2L	13930322	13931362	13931362	-	1.19507	0.467741	0.347818								1	1
CG16885	FBgn0032538	2L	13932559	13934692	13934692	-	0.0515635	0	0.229356								1	1
CG16884	FBgn0028544	2L	13944756	13947476	13947476	-	0.244259	0.130433	0.277392								1	1
NimA	FBgn0261514	2L	13957539	13963381	13957539	+	19.6753	3.3914	4.8387								1	1
NimB1	FBgn0027929	2L	13963507	13965088	13963507	+	0.453701	3.15586	1.58444								1	1
NimB2	FBgn0028543	2L	13965012	13967018	13967018	-	6.01523	12.749	10.0338								1	1
NimB3	FBgn0054003	2L	13967464	13967985	13967985	-	3.20258	38.5254	20.2251							1	1	1
NimB4	FBgn0028542	2L	13968280	13969976	13969976	-	0.796811	6.33838	4.14262								1	1
NimB5	FBgn0028936	2L	13970177	13972173	13970177	+	2.15475	4.02813	4.29265								1	1
He	FBgn0028430	2L	13972096	13972947	13972947	-	0.767329	9.56784	6.07449								1	1
NimC1	FBgn0259896	2L	13973158	13976769	13976769	-	1.14794	0.269984	0.683673								1	1
Cyp28a5	FBgn0028940	2L	13977302	13979569	13977302	+	0.344384	1.96215	1.44998								1	1
NimC2	FBgn0028939	2L	13980126	13983269	13980126	+	0.341871	18.4301	23.5724								1	1
rk	FBgn0003255	2L	13982743	14001248	14001248	-	0.405855	0.327855	0.267903								1	1
CG42692	FBgn0261582	2L	14008101	14008820	14008101	+	0	251.789	263.388
bgm	FBgn0027348	2L	14013004	14019328	14013004	+	18.1243	7.05054	3.58303							1
NimC3	FBgn0001967	2L	14019357	14020208	14020208	-	0.580269	13.9582	12.1183
CG4500	FBgn0028519	2L	14027001	14029368	14027001	+	0.414713	9.37369	7.33296
CG18095	FBgn0028872	2L	14029262	14031539	14031539	-	2.07063	0	0.023134
nAChRalpha5	FBgn0028875	2L	14040170	14094401	14040170	+	0.0203185	0.0314407	0.052941									1
NimC4	FBgn0260011	2L	14047582	14048863	14047582	+	0.392834	0.147623	0.099297								1	1
CG16879	FBgn0028904	2L	14104483	14107461	14104483	+	0	0	0								1	1
CG15293	FBgn0028526	2L	14108057	14109447	14109447	-	1.6026	12.0772	2.45707							1	1	1
CG31769	FBgn0051769	2L	14109597	14110739	14110739	-	1.61119	3.36166	1.21441							1	1	1
CG17341	FBgn0028906	2L	14134491	14160587	14134491	+	0	0.0581637	0.0425157									1
CG43332	FBgn0263037	2L	14161144	14163222	14163222	-	0	0	0								1	1
CG43333	FBgn0263038	2L	14163508	14180686	14180686	-	0.014942	0.172452	0.17842								1	1
Dyrk2	FBgn0016930	2L	14184478	14234126	14234126	-	22.1942	21.7119	22.9631	1								1
wb	FBgn0261563	2L	14263027	14328262	14263027	+	9.36432	1.82628	1.56375								1	1
CG32971	FBgn0052971	2L	14274821	14278002	14274821	+	445.627	306.881	422.246		1		1
ms(2)34Fe	FBgn0261529	2L	14328429	14333860	14328429	+	0.189532	50.6933	43.4132
CG33090	FBgn0028916	2L	14334158	14345795	14334158	+	12.8262	17.0847	19.5194
CG15286	FBgn0028531	2L	14338240	14340080	14338240	+	0.071431	187.137	172.861		1	1		1
Send2	FBgn0264253	2L	14345915	14346688	14346688	-	0.22216	2.79607	0.692154
mTTF	FBgn0028530	2L	14347239	14348790	14348790	-	25.988	13.3987	15.563	1
l(2)34Fc	FBgn0261534	2L	14349020	14351513	14351513	-	0.871617	16.091	14.8543
CG43052	FBgn0262354	2L	14352077	14352619	14352077	+	0.50198	386.328	370.598
l(2)34Fd	FBgn0261535	2L	14352594	14355085	14355085	-	23.05	5.1167	6.44929
Rab14	FBgn0015791	2L	14355145	14358764	14355145	+	62.9246	154.381	143.465	1
Pgant35A	FBgn0001970	2L	14359252	14361411	14359252	+	10.607	14.1741	18.4279
spel1	FBgn0015546	2L	14362069	14366840	14362069	+	63.4104	8.12788	9.27818
ppk	FBgn0020258	2L	14378218	14381172	14381172	-	0.0252575	0	0.05688								1	1
elB	FBgn0004858	2L	14390628	14409549	14409549	-	1.75952	1.9161	1.71837									1
Pburs	FBgn0264810	2L	14416729	14417331	14417331	-	0.188833	0	0.164548								1	1
Cpr35B	FBgn0028871	2L	14424315	14425189	14425189	-	0	0	0								1	1
CG15283	FBgn0028844	2L	14450282	14450922	14450922	-	0	234.671	214.445								1	1
noc	FBgn0005771	2L	14490859	14494019	14490859	+	1.94064	1.34139	1.24814	1
CG33648	FBgn0053648	2L	14524312	14525656	14524312	+	0	0	0.415682								1	1
CG4218	FBgn0250844	2L	14547498	14549109	14549109	-	0.146705	839.454	708.102		1	1		1			1	1
CG3473	FBgn0028913	2L	14563015	14563726	14563726	-	0	263.635	222.259								1	1
CG42680	FBgn0261566	2L	14587920	14588234	14588234	-	5.32215	0	0								1	1
osp	FBgn0003016	2L	14599196	14689340	14689340	-	14.7424	0.986205	2.25167							1		1
Adh	FBgn0000055	2L	14615552	14618902	14615552	+	74.4484	19.1538	84.08							1		1
Adhr	FBgn0000056	2L	14615552	14618902	14615552	+	0.126031	0	0									1
CG15282	FBgn0028855	2L	14712471	14713298	14712471	+	0	3.58649	2.51185
CG34165	FBgn0085194	2L	14713750	14714526	14713750	+	0	0	0
CG42685	FBgn0261571	2L	14724617	14730177	14730177	-	0.024539	15.2551	15.5206								1	1
CG31835	FBgn0051835	2L	14735843	14737067	14735843	+	0.057269	109.46	89.1245
CG42586	FBgn0260954	2L	14741161	14741840	14741840	-	0.916305	592.012	878.978
CG34166	FBgn0085195	2L	14743193	14743879	14743193	+	6.44223	2714.66	2836.99									1
CG42681	FBgn0261567	2L	14744421	14744817	14744421	+	1.27862	0.430903	1.04239								1	1
CG42587	FBgn0260955	2L	14744845	14745210	14745210	-	0	59.7615	39.618								1	1
CG4691	FBgn0028870	2L	14760767	14761924	14760767	+	0.558742	1149.22	1016.2		1	1		1
CSN1a	FBgn0028838	2L	14762765	14764065	14762765	+	0	81.266	67.9824		1	1		1
CG4701	FBgn0028868	2L	14765908	14767225	14765908	+	0.104573	190.274	171.721		1	1			1
CG4650	FBgn0032549	2L	14773814	14774981	14774981	-	0.0787245	0.686794	0.871491
CG18636	FBgn0032551	2L	14783301	14784598	14784598	-	0.0654505	1.26312	0.780401									1
CG18420	FBgn0028866	2L	14794516	14796642	14796642	-	0	0.0984213	0.028036
CG33308	FBgn0250834	2L	14802334	14803293	14802334	+	0.169377	383.428	336.967		1	1		1			1	1
CG33309	FBgn0053309	2L	14810761	14812599	14810761	+	0	154.395	128.153		1	1		1				1
CG42682	FBgn0261568	2L	14842358	14843108	14842358	+	0	0	0								1	1
CG15279	FBgn0028886	2L	14844993	14851749	14851749	-	1.12772	0.796226	0.849388									1
CG4480	FBgn0032553	2L	14870371	14872022	14872022	-	0.0696075	215.093	169.898		1	1		1
CG15278	FBgn0032554	2L	14874376	14876333	14876333	-	0.0763995	98.5526	84.3865		1	1		1
Mst35Ba	FBgn0013300	2L	14879050	14881652	14881652	-	0.180333	867.425	789.228		1	1		1
Mst35Bb	FBgn0013301	2L	14882101	14883721	14883721	-	0.625957	1344.41	1167.51		1	1		1
CG42313	FBgn0259213	2L	14907489	14972300	14972300	-	0.048934	0.591291	1.56341							1		1
CG3491	FBgn0028887	2L	14924590	14930565	14924590	+	0.0099615	22.7566	26.4709		1	1			1			1
mol	FBgn0086711	2L	14975747	14997559	14997559	-	5.47717	7.19862	3.76117							1
dyn-p25	FBgn0040228	2L	15005733	15006607	15005733	+	26.9008	86.2023	102.415	1
l(2)35Be	FBgn0261881	2L	15006583	15007431	15007431	-	34.5216	83.9293	107.424
NC2beta	FBgn0028926	2L	15007813	15008538	15007813	+	46.815	71.7974	71.7839	1
l(2)35Bc	FBgn0261882	2L	15008489	15009724	15009724	-	17.5009	5.02293	4.85414
l(2)35Bd	FBgn0001974	2L	15009939	15011764	15009939	+	13.9237	19.068	24.3045
GABA-B-R1	FBgn0260446	2L	15016331	15034704	15016331	+	0.163536	4.12252	5.42986									1
CG33310	FBgn0053310	2L	15026882	15029513	15026882	+	0.0234555	28.5899	29.9396								1	1
CG31832	FBgn0051832	2L	15030928	15031750	15031750	-	0.710405	4.16175	3.05205								1	1
yellow-c	FBgn0041713	2L	15035394	15037841	15035394	+	1.21553	0.878114	0.767802
CIAPIN1	FBgn0001977	2L	15036293	15038861	15038861	-	43.3054	45.9805	55.6048	1
Su(H)	FBgn0004837	2L	15039488	15043334	15039488	+	13.1136	18.4134	18.1409	1
ck	FBgn0000317	2L	15044963	15057862	15057862	-	13.2737	0.86421	1.23571									1
CG33679	FBgn0053679	2L	15058303	15059120	15058303	+	4.60047	2.77254	1.58172
TfIIS	FBgn0010422	2L	15058919	15060757	15060757	-	128.258	112.058	143.914	1
vas	FBgn0262526	2L	15061656	15074383	15061656	+	580.425	31.6098	38.1376
vig	FBgn0024183	2L	15062931	15070316	15070316	-	37.8575	33.0252	46.0213
CG15270	FBgn0028879	2L	15074776	15096915	15074776	+	1.11319	0.231924	0.525757
CG15269	FBgn0028878	2L	15109405	15113092	15109405	+	0.0596845	0.0233403	0
stc	FBgn0001978	2L	15113480	15118069	15113480	+	52.298	38.8704	41.6931	1
CG4168	FBgn0028888	2L	15161882	15200459	15200459	-	0	0.18124	0.191718								1	1
Sfp35C	FBgn0259965	2L	15201613	15202092	15202092	-	2.42993	0	0								1	1
CG43230	FBgn0262875	2L	15215222	15216160	15215222	+	0	21.8249	23.4132									1
ZnT35C	FBgn0028516	2L	15228728	15247714	15247714	-	1.63043	106.785	117.085									1
dao	FBgn0028862	2L	15248879	15254715	15248879	+	3.40571	0.181222	0.328648
Pol32	FBgn0027559	2L	15254819	15256304	15256304	-	40.0616	19.7963	23.0155
l(2)35Cc	FBgn0259982	2L	15256581	15257642	15256581	+	33.3368	43.5166	51.5088
yuri	FBgn0045842	2L	15257267	15264692	15264692	-	13.9066	249.242	194.712	1
Cul3	FBgn0261268	2L	15265245	15272024	15272024	-	111.388	201.215	197.987		1		1
UK114	FBgn0086691	2L	15274181	15275091	15275091	-	13.2763	99.68	81.2567	1
CG15263	FBgn0028853	2L	15285000	15286047	15285000	+	0	0	0								1	1
CG15260	FBgn0028850	2L	15291426	15292239	15292239	-	0.395715	252.663	224.031		1	1		1
ms(2)35Ci	FBgn0011239	2L	15292468	15294136	15292468	+	1.16598	134.946	127.041		1		1
CG15262	FBgn0028852	2L	15297808	15299367	15297808	+	107.562	96.7415	109.48		1		1
nht	FBgn0041103	2L	15317954	15318901	15318901	-	9.62558	141.196	164.462		1		1
esg	FBgn0001981	2L	15333866	15336138	15333866	+	4.55978	3.92726	2.33568							1
CG15258	FBgn0032563	2L	15360921	15361627	15361627	-	0	272.674	254.206		1	1		1			1	1
CG44869	FBgn0266163	2L	15417929	15418361	15418361	-	0	8.61601	6.51663								1	1
wor	FBgn0001983	2L	15423297	15425580	15425580	-	0.02833	0.0242923	0									1
CG4161	FBgn0028892	2L	15433309	15435304	15433309	+	0.069219	92.4505	84.1391		1	1		1			1	1
sna	FBgn0003448	2L	15476593	15478260	15478260	-	0	0	0								1	1
Tim17b2	FBgn0020371	2L	15484729	15485545	15484729	+	0.109169	476.246	397.504		1	1		1			1	1
lace	FBgn0002524	2L	15499127	15505018	15499127	+	45.804	10.1402	11.4876	1
Skadu	FBgn0259922	2L	15547519	15548243	15547519	+	0.132767	342.737	272.597
CG15256	FBgn0028880	2L	15550372	15552029	15550372	+	0	344.388	256.117
kek3	FBgn0028370	2L	15552723	15583978	15552723	+	0	0.752525	0.558741									1
CG15255	FBgn0028950	2L	15610171	15611719	15611719	-	0.0821915	1.43819	0.639723								1	1
CG11864	FBgn0028944	2L	15612494	15613335	15613335	-	0.103509	0	0								1	1
CG15254	FBgn0028949	2L	15613905	15614828	15614828	-	0	0	0								1	1
CG15253	FBgn0028948	2L	15615357	15616351	15616351	-	0	0.0972517	0.0786657								1	1
CG11865	FBgn0028947	2L	15616997	15617915	15616997	+	0	0.0869633	0.0881717								1	1
Or35a	FBgn0028946	2L	15622068	15623558	15623558	-	0	0.256149	0.049237
CG7631	FBgn0028945	2L	15628678	15629552	15628678	+	0	0.104499	0								1	1
CG18480	FBgn0028518	2L	15630002	15634987	15630002	+	0.149017	0.302851	0.638245
CG4587	FBgn0028863	2L	15644183	15718272	15718272	-	0.483713	0.159286	0.105656
CG43923	FBgn0264544	2L	15675582	15676102	15676102	-	0.205495	163.787	118.861
CG44140	FBgn0264989	2L	15694038	15694471	15694471	-	0.958778	4.43266	2.40899
CG31780	FBgn0051780	2L	15696038	15697750	15696038	+	0	18.5218	12.3262							1
CG31827	FBgn0051827	2L	15705171	15706220	15705171	+	0.0797355	0.57833	0.896252
CycE	FBgn0010382	2L	15727581	15748150	15748150	-	67.8107	18.9092	18.422
l(2)35Di	FBgn0001989	2L	15749319	15751078	15751078	-	107.278	187.471	187.015	1
l(2)35Df	FBgn0001986	2L	15752263	15755900	15752263	+	69.6433	24.9563	35.6028	1
Gli	FBgn0001987	2L	15756002	15762758	15762758	-	14.9515	1.416	2.32599	1
CG3793	FBgn0028507	2L	15764220	15766267	15764220	+	24.6723	19.2738	25.5693	1
wek	FBgn0001990	2L	15766133	15768349	15768349	-	25.5915	15.2473	18.8269
Ku80	FBgn0041627	2L	15768630	15771159	15771159	-	31.4729	28.6789	30.8871
CG31826	FBgn0051826	2L	15771263	15773113	15773113	-	1.54072	92.5139	88.5769
CG43760	FBgn0264260	2L	15776442	15776852	15776852	-	0	421.896	293.237							1
CG18109	FBgn0028901	2L	15784085	15790146	15784085	+	0	57.2238	46.4899		1	1		1
CG42876	FBgn0262150	2L	15810571	15812141	15812141	-	0.130747	0	0.271783
CG18518	FBgn0028900	2L	15834569	15835658	15835658	-	0	166.25	200.746		1	1			1
CG13243	FBgn0028903	2L	15852592	15854110	15852592	+	0.0476915	179.258	147.705		1	1		1			1	1
Tektin-A	FBgn0028902	2L	15854126	15856450	15854126	+	0.097035	124.838	103.83		1	1		1			1	1
CG42792	FBgn0261925	2L	15864929	15865461	15865461	-	0.255227	13.9042	9.21138
CG7653	FBgn0028935	2L	15876938	15880156	15880156	-	0	30.8069	22.1365		1	1		1			1	1
CG44475	FBgn0265668	2L	15882783	15883190	15883190	-	0	0.33837	0								1	1
Tep1	FBgn0041183	2L	15888640	15893811	15893811	-	0	0.5185	1.24423							1	1	1
CG31735	FBgn0051735	2L	15895454	15897071	15895454	+	0.0511385	235.346	195.282		1	1		1			1	1
CG31823	FBgn0051823	2L	15898879	15900524	15900524	-	0	0	0								1	1
CG31821	FBgn0051821	2L	15900935	15902410	15902410	-	0	0.43446	0								1	1
beat-Ib	FBgn0028645	2L	15905134	15962435	15962435	-	0.118715	0.267698	0.407053									1
CG13244	FBgn0032577	2L	15916888	15917607	15916888	+	0	331.183	300.661		1	1		1			1	1
CG4793	FBgn0028514	2L	15923395	15926287	15923395	+	0.0649185	3.97106	3.56955								1	1
CG12448	FBgn0028857	2L	15941441	15942854	15941441	+	0.107078	257.809	172.067							1
CG18063	FBgn0028856	2L	15957858	15959431	15957858	+	0	271.486	252.401		1	1		1
CG10839	FBgn0028858	2L	15979486	15981455	15979486	+	0.126173	247.065	226.513		1	1		1
beat-Ic	FBgn0028644	2L	16000291	16041703	16000291	+	0.0502875	0.104015	0.435874							1
CG34167	FBgn0085196	2L	16002981	16003641	16003641	-	0	82.6505	75.5298
CG13245	FBgn0045827	2L	16004325	16005461	16004325	+	0.958195	2054.94	1762.89
CG31820	FBgn0051820	2L	16005789	16006279	16006279	-	1.31517	2815.66	2286.77
BicC	FBgn0000182	2L	16042047	16048757	16042047	+	2.17297	74.3313	60.8904
CG45084	FBgn0266459	2L	16042047	16048757	16042047	+	0	0.86824	0.381951							1
beat-Ia	FBgn0013433	2L	16049965	16081684	16049965	+	0.0468845	0.468077	0.44444									1
CG4891	FBgn0028520	2L	16094997	16095944	16094997	+	0	206.011	193.311		1	1		1
CG4892	FBgn0028884	2L	16133508	16134412	16133508	+	0	109.363	105.536		1	1			1
CG34168	FBgn0085197	2L	16134714	16135272	16135272	-	2.32013	3843.65	3145.15		1		1
Ca-alpha1D	FBgn0001991	2L	16165831	16190540	16165831	+	6.92219	7.09921	5.6868
CG31819	FBgn0028893	2L	16211459	16213304	16211459	+	0	153.451	132.624		1	1		1
CG42817	FBgn0261999	2L	16231475	16241527	16231475	+	0.498466	0.895445	0.592772
CG42818	FBgn0262000	2L	16241939	16245559	16241939	+	0.0186835	0.157927	0.126354
PRL-1	FBgn0024734	2L	16245835	16257606	16257606	-	152.908	80.5188	81.8349	1								1
EndoGI	FBgn0028515	2L	16257688	16259511	16257688	+	62.0478	78.6644	92.6686	1
twe	FBgn0002673	2L	16259414	16261877	16261877	-	45.5331	133.334	125.545
CG4935	FBgn0028897	2L	16262141	16263483	16262141	+	14.3727	71.9527	60.8838
crp	FBgn0001994	2L	16263556	16287730	16287730	-	124.737	5.64731	7.81483	1
pkaap	FBgn0040079	2L	16288290	16291195	16288290	+	33.3974	12.2111	14.8584
CG17329	FBgn0028896	2L	16291284	16291948	16291284	+	2.87983	306.12	258.81		1		1
CG13258	FBgn0032582	2L	16292010	16293025	16293025	-	1.53495	0.499628	0.892485
Cyp303a1	FBgn0001992	2L	16294183	16296969	16294183	+	1.28243	1.28341	1.12942
heix	FBgn0028375	2L	16296051	16299858	16299858	-	13.7512	8.55542	9.78596	1
CG17328	FBgn0028895	2L	16299943	16301765	16299943	+	11.0891	15.7931	17.0446	1
CG5869	FBgn0028894	2L	16301656	16302954	16302954	-	49.9198	86.0984	92.5282	1
c(2)M	FBgn0028525	2L	16303264	16305940	16303264	+	9.04129	3.80411	4.33036
CG5861	FBgn0015338	2L	16305801	16307298	16307298	-	35.8165	78.2778	96.0769	1
Syx5	FBgn0011708	2L	16307346	16309274	16307346	+	43.8582	71.6938	80.0292	1
cni	FBgn0000339	2L	16309292	16310726	16310726	-	52.5817	170.112	181.109	1
fzy	FBgn0001086	2L	16310956	16313097	16310956	+	60.7585	68.0077	76.8874
cact	FBgn0000250	2L	16313036	16326207	16326207	-	64.8915	21.0545	25.0185	1
CG4278	FBgn0014092	2L	16327069	16328131	16327069	+	42.8391	27.945	46.6398	1						1
mRpL4	FBgn0001995	2L	16328059	16329132	16329132	-	45.1902	55.4521	57.4005	1
CG4440	FBgn0040984	2L	16329925	16330521	16329925	+	2.59187	1.04822	0.936403
CG31817	FBgn0028899	2L	16330560	16337885	16337885	-	4.40311	16.9024	14.0783
CG42266	FBgn0259151	2L	16337989	16340368	16340368	-	1.82678	63.5244	55.9136		1		1
CG44405	FBgn0265578	2L	16340392	16342324	16342324	-	1.65362	15.2805	11.7421
chif	FBgn0000307	2L	16342430	16352628	16352628	-	61.2086	2.80871	4.69805	1						1
CG42231	FBgn0087041	2L	16342430	16352628	16352628	-	31.4394	44.9937	50.4525
CG4455	FBgn0028506	2L	16352934	16354539	16352934	+	29.1344	3.17143	4.6354	1
CaBP1	FBgn0025678	2L	16354886	16356735	16356735	-	94.4895	103.774	129.2	1
jhamt	FBgn0028841	2L	16365903	16367039	16365903	+	0.386344	0	0
CG5888	FBgn0028523	2L	16400175	16448469	16448469	-	14.0119	4.91265	4.16983								1	1
Idgf1	FBgn0020416	2L	16445278	16446793	16445278	+	5.68047	3.5219	5.58805									1
Idgf2	FBgn0020415	2L	16447330	16450508	16447330	+	26.9925	15.5298	15.2727								1	1
Idgf3	FBgn0020414	2L	16450907	16455194	16450907	+	255.055	67.6626	48.2341	1						1	1	1
dac	FBgn0005677	2L	16466512	16485998	16485998	-	0.0358285	4.4295	5.0605									1
CG4580	FBgn0032585	2L	16488148	16490182	16488148	+	0.064506	0.197745	0.277066
Tpr2	FBgn0032586	2L	16491540	16507621	16491540	+	213.376	170.917	181.294	1
CG5953	FBgn0032587	2L	16508078	16532877	16532877	-	28.1147	1.63701	1.66026	1
CG31816	FBgn0051816	2L	16542546	16543263	16542546	+	1.32715	385.223	316.799		1		1
CG42389	FBgn0259735	2L	16545016	16663218	16545016	+	21.0292	16.0056	15.2433	1								1
CG5968	FBgn0032588	2L	16549181	16549959	16549959	-	0	1237.03	1217.67
CG31815	FBgn0051815	2L	16605822	16607321	16605822	+	0	41.1141	30.4274		1	1		1			1	1
CG4631	FBgn0032590	2L	16607370	16610037	16607370	+	0.092426	207.363	187.096		1	1		1			1	1
Trpgamma	FBgn0032593	2L	16663454	16676701	16676701	-	0.353344	1.24226	0.529468							1		1
her	FBgn0001185	2L	16677185	16679691	16677185	+	26.5471	5.57518	10.3563							1
grp	FBgn0261278	2L	16680054	16699926	16680054	+	140.97	34.6949	30.5687	1
squ	FBgn0267347	2L	16680054	16681653	16680054	+	27.8619	190.696	190.889
CG31807	FBgn0051807	2L	16681819	16684008	16684008	-	4.27201	217.884	233.265
CG33552	FBgn0053552	2L	16682503	16683290	16682503	+	2.71835	83.2453	93.3582
CG31808	FBgn0062978	2L	16704286	16716195	16716195	-	0.847402	2.59965	2.76207
Cyt-c-d	FBgn0086907	2L	16715891	16719635	16715891	+	6.68978	933.902	861.447		1		1
Cyt-c-p	FBgn0000409	2L	16719932	16722644	16719932	+	372.057	75.3256	90.6532
VhaSFD	FBgn0027779	2L	16722883	16727826	16727826	-	109.453	136.514	168.814	1
CG31812	FBgn0051812	2L	16729777	16731199	16729777	+	7.32224	3.20005	4.31768
[truncated: 11,778 more rows]

## Sheet: Table S6
Table S6. Genome coordinates of LADs and TADs in SpG and SpCs.
Coordinates of LADs in SpG						Coordinates of LADs in SpCs						Coordinates of TADs in SpG						Coordinates of TADs in SpCs
Chr	Start	End	LAD length			Chr	Start	End	LAD length			Chr	Start	End	TAD length			Chr	Start	End	TAD length
2L	24000	47700	23700			2L	26700	47700	21000			2L	5000	19999	14999			2L	5000	19999	14999
2L	52500	63600	11100			2L	52500	60300	7800			2L	20000	64999	44999			2L	20000	64999	44999
2L	68400	69900	1500			2L	75600	88500	12900			2L	75000	94999	19999			2L	75000	94999	19999
2L	73500	92700	19200			2L	114600	142800	28200			2L	95000	114999	19999			2L	95000	109999	14999
2L	104400	105900	1500			2L	146400	150900	4500			2L	115000	139999	24999			2L	110000	129999	19999
2L	109800	112800	3000			2L	255000	258900	3900			2L	140000	159999	19999			2L	130000	144999	14999
2L	115200	153600	38400			2L	262800	271500	8700			2L	160000	179999	19999			2L	145000	159999	14999
2L	162600	165600	3000			2L	287100	292200	5100			2L	180000	204999	24999			2L	160000	179999	19999
2L	170100	183900	13800			2L	307800	314100	6300			2L	205000	219999	14999			2L	180000	204999	24999
2L	188700	189900	1200			2L	315000	332400	17400			2L	220000	249999	29999			2L	205000	219999	14999
2L	190200	195600	5400			2L	335700	339300	3600			2L	250000	274999	24999			2L	220000	249999	29999
2L	223500	241500	18000			2L	339600	346800	7200			2L	275000	294999	19999			2L	250000	274999	24999
2L	248100	249900	1800			2L	358500	359700	1200			2L	295000	309999	14999			2L	275000	294999	19999
2L	252900	261300	8400			2L	365700	402900	37200			2L	310000	339999	29999			2L	295000	309999	14999
2L	262800	265800	3000			2L	421800	454200	32400			2L	340000	364999	24999			2L	310000	339999	29999
2L	266100	270600	4500			2L	455400	471000	15600			2L	365000	404999	39999			2L	340000	364999	24999
2L	285900	291000	5100			2L	478200	496500	18300			2L	405000	419999	14999			2L	365000	404999	39999
2L	300000	303300	3300			2L	496800	524700	27900			2L	420000	449999	29999			2L	405000	419999	14999
2L	306600	322800	16200			2L	528000	540600	12600			2L	450000	474999	24999			2L	420000	449999	29999
2L	323100	348000	24900			2L	545700	547200	1500			2L	475000	489999	14999			2L	450000	469999	19999
2L	355200	359400	4200			2L	547500	549300	1800			2L	490000	524999	34999			2L	470000	489999	19999
2L	365700	403200	37500			2L	549600	550200	600			2L	525000	544999	19999			2L	490000	524999	34999
2L	423300	450000	26700			2L	551100	556200	5100			2L	545000	559999	14999			2L	525000	544999	19999
2L	450300	451500	1200			2L	561000	564600	3600			2L	560000	574999	14999			2L	545000	559999	14999
2L	457500	471300	13800			2L	579900	584100	4200			2L	575000	599999	24999			2L	560000	574999	14999
2L	482100	489300	7200			2L	586800	588300	1500			2L	600000	739999	139999			2L	575000	599999	24999
2L	492900	496200	3300			2L	588600	658800	70200			2L	740000	809999	69999			2L	600000	789999	189999
2L	496500	496800	300			2L	659100	687000	27900			2L	810000	824999	14999			2L	790000	809999	19999
2L	497100	506700	9600			2L	696000	721200	25200			2L	825000	854999	29999			2L	810000	824999	14999
2L	507000	515400	8400			2L	721500	732900	11400			2L	855000	869999	14999			2L	825000	849999	24999
2L	515700	538200	22500			2L	733500	751200	17700			2L	870000	889999	19999			2L	850000	869999	19999
2L	549000	550200	1200			2L	754200	770700	16500			2L	890000	989999	99999			2L	870000	889999	19999
2L	550800	556800	6000			2L	772200	783000	10800			2L	990000	1009999	19999			2L	890000	904999	14999
2L	579900	587700	7800			2L	784200	791100	6900			2L	1010000	1034999	24999			2L	905000	989999	84999
2L	589800	654300	64500			2L	791400	791700	300			2L	1035000	1049999	14999			2L	990000	1009999	19999
2L	654600	663000	8400			2L	792000	797700	5700			2L	1050000	1079999	29999			2L	1010000	1049999	39999
2L	663300	684900	21600			2L	805500	808800	3300			2L	1080000	1109999	29999			2L	1050000	1074999	24999
2L	685200	687000	1800			2L	835800	845100	9300			2L	1110000	1129999	19999			2L	1075000	1109999	34999
2L	696000	706500	10500			2L	855900	867000	11100			2L	1130000	1149999	19999			2L	1110000	1129999	19999
2L	706800	770700	63900			2L	879000	885300	6300			2L	1150000	1164999	14999			2L	1130000	1149999	19999
2L	772200	773700	1500			2L	885600	886500	900			2L	1165000	1184999	19999			2L	1150000	1164999	14999
2L	774000	782700	8700			2L	891900	906000	14100			2L	1185000	1364999	179999			2L	1165000	1184999	19999
2L	784200	797700	13500			2L	906300	908700	2400			2L	1365000	1489999	124999			2L	1195000	1214999	19999
2L	798000	801300	3300			2L	909000	909600	600			2L	1490000	1504999	14999			2L	1215000	1229999	14999
2L	802200	804900	2700			2L	909900	910200	300			2L	1505000	1544999	39999			2L	1230000	1364999	134999
2L	805200	808500	3300			2L	910500	912300	1800			2L	1545000	1589999	44999			2L	1365000	1489999	124999
2L	828600	847800	19200			2L	912600	912900	300			2L	1590000	1609999	19999			2L	1490000	1504999	14999
2L	857400	864000	6600			2L	913200	920400	7200			2L	1620000	1639999	19999			2L	1505000	1609999	104999
2L	888900	889800	900			2L	923700	931800	8100			2L	1650000	1669999	19999			2L	1620000	1644999	24999
2L	890400	898500	8100			2L	932100	939600	7500			2L	1670000	1704999	34999			2L	1645000	1669999	24999
2L	898800	908700	9900			2L	940200	943200	3000			2L	1705000	1729999	24999			2L	1670000	1704999	34999
2L	911700	917400	5700			2L	943800	944700	900			2L	1730000	1754999	24999			2L	1705000	1719999	14999
2L	917700	920100	2400			2L	945000	948000	3000			2L	1775000	1809999	34999			2L	1730000	1754999	24999
2L	923400	931800	8400			2L	948300	950400	2100			2L	1820000	1884999	64999			2L	1755000	1829999	74999
2L	932100	939600	7500			2L	950700	966600	15900			2L	1885000	1909999	24999			2L	1830000	1884999	54999
2L	941700	943500	1800			2L	966900	973200	6300			2L	1910000	1929999	19999			2L	1885000	1909999	24999
2L	943800	948000	4200			2L	974100	974700	600			2L	1930000	1944999	14999			2L	1910000	1934999	24999
2L	949500	966600	17100			2L	975600	976500	900			2L	1945000	1969999	24999			2L	1945000	1974999	29999
2L	967200	975000	7800			2L	980100	980400	300			2L	1970000	1984999	14999			2L	1975000	1989999	14999
2L	975600	976500	900			2L	984900	995400	10500			2L	1985000	2009999	24999			2L	1990000	2009999	19999
2L	980100	980400	300			2L	1014000	1019100	5100			2L	2010000	2034999	24999			2L	2010000	2034999	24999
2L	984300	985500	1200			2L	1026900	1032600	5700			2L	2045000	2094999	49999			2L	2035000	2049999	14999
2L	987900	995400	7500			2L	1054200	1069500	15300			2L	2095000	2119999	24999			2L	2050000	2089999	39999
2L	1017300	1035900	18600			2L	1069800	1074300	4500			2L	2130000	2154999	24999			2L	2090000	2129999	39999
2L	1043100	1044000	900			2L	1088100	1096500	8400			2L	2155000	2174999	19999			2L	2130000	2144999	14999
2L	1044300	1045200	900			2L	1138800	1143000	4200			2L	2175000	2194999	19999			2L	2145000	2159999	14999
2L	1050900	1052700	1800			2L	1190700	1205400	14700			2L	2195000	2214999	19999			2L	2160000	2174999	14999
2L	1053000	1076100	23100			2L	1208700	1211700	3000			2L	2215000	2234999	19999			2L	2175000	2194999	19999
2L	1086600	1089000	2400			2L	1213500	1213800	300			2L	2235000	2359999	124999			2L	2195000	2214999	19999
2L	1090500	1091100	600			2L	1214100	1220400	6300			2L	2360000	2379999	19999			2L	2215000	2234999	19999
2L	1091400	1096500	5100			2L	1227600	1229100	1500			2L	2380000	2419999	39999			2L	2235000	2354999	119999
2L	1099800	1101900	2100			2L	1230900	1253700	22800			2L	2420000	2494999	74999			2L	2365000	2379999	14999
2L	1114500	1116900	2400			2L	1254300	1259700	5400			2L	2495000	2559999	64999			2L	2380000	2419999	39999
2L	1121400	1127700	6300			2L	1260000	1260600	600			2L	2560000	2574999	14999			2L	2420000	2494999	74999
2L	1135200	1144200	9000			2L	1260900	1261200	300			2L	2585000	2704999	119999			2L	2495000	2559999	64999
2L	1154700	1155900	1200			2L	1261500	1268400	6900			2L	2705000	2724999	19999			2L	2560000	2574999	14999
2L	1197900	1204200	6300			2L	1271700	1277100	5400			2L	2725000	2739999	14999			2L	2585000	2719999	134999
2L	1205700	1209300	3600			2L	1280400	1290600	10200			2L	2740000	2754999	14999			2L	2720000	2739999	19999
2L	1211700	1220400	8700			2L	1290900	1296000	5100			2L	2755000	2769999	14999			2L	2740000	2754999	14999
2L	1227600	1227900	300			2L	1304700	1323300	18600			2L	2770000	2804999	34999			2L	2755000	2769999	14999
2L	1228200	1244700	16500			2L	1323600	1337100	13500			2L	2805000	2834999	29999			2L	2770000	2799999	29999
2L	1246500	1253700	7200			2L	1337700	1341000	3300			2L	2835000	2854999	19999			2L	2810000	2834999	24999
2L	1254300	1277100	22800			2L	1341300	1349400	8100			2L	2855000	2874999	19999			2L	2835000	2854999	19999
2L	1281600	1283400	1800			2L	1350300	1361400	11100			2L	2885000	2934999	49999			2L	2855000	2874999	19999
2L	1285800	1299900	14100			2L	1361700	1399500	37800			2L	2935000	2954999	19999			2L	2885000	2934999	49999
2L	1303200	1304400	1200			2L	1399800	1400100	300			2L	2955000	2974999	19999			2L	2935000	2954999	19999
2L	1304700	1310400	5700			2L	1403100	1437300	34200			2L	2975000	2994999	19999			2L	2955000	2974999	19999
2L	1310700	1311300	600			2L	1439700	1455000	15300			2L	2995000	3024999	29999			2L	2975000	2994999	19999
2L	1311600	1337400	25800			2L	1456200	1487400	31200			2L	3025000	3039999	14999			2L	2995000	3019999	24999
2L	1337700	1349400	11700			2L	1491600	1496100	4500			2L	3040000	3059999	19999			2L	3020000	3039999	19999
2L	1350900	1356300	5400			2L	1514100	1532100	18000			2L	3060000	3089999	29999			2L	3040000	3059999	19999
2L	1356600	1361100	4500			2L	1538700	1544700	6000			2L	3090000	3109999	19999			2L	3060000	3089999	29999
2L	1368600	1377600	9000			2L	1545000	1545900	900			2L	3110000	3129999	19999			2L	3090000	3109999	19999
2L	1378500	1399200	20700			2L	1546800	1547100	300			2L	3130000	3144999	14999			2L	3110000	3124999	14999
2L	1399500	1402500	3000			2L	1547400	1547700	300			2L	3145000	3159999	14999			2L	3125000	3144999	19999
2L	1403400	1454700	51300			2L	1548000	1548300	300			2L	3160000	3174999	14999			2L	3145000	3159999	14999
2L	1455300	1494000	38700			2L	1548900	1552500	3600			2L	3175000	3229999	54999			2L	3160000	3174999	14999
2L	1508400	1509300	900			2L	1558500	1570800	12300			2L	3230000	3289999	59999			2L	3175000	3194999	19999
2L	1512000	1515300	3300			2L	1573500	1592400	18900			2L	3290000	3304999	14999			2L	3195000	3214999	19999
2L	1517700	1524600	6900			2L	1599300	1607700	8400			2L	3305000	3319999	14999			2L	3215000	3289999	74999
2L	1530900	1532400	1500			2L	1616400	1618200	1800			2L	3320000	3354999	34999			2L	3290000	3304999	14999
2L	1533600	1537800	4200			2L	1619100	1625100	6000			2L	3355000	3369999	14999			2L	3305000	3319999	14999
2L	1538100	1545900	7800			2L	1625700	1626900	1200			2L	3370000	3384999	14999			2L	3320000	3339999	19999
2L	1546200	1547700	1500			2L	1627500	1640100	12600			2L	3385000	3419999	34999			2L	3340000	3354999	14999
2L	1548000	1548900	900			2L	1666500	1679100	12600			2L	3420000	3449999	29999			2L	3355000	3369999	14999
2L	1550400	1563900	13500			2L	1686300	1693800	7500			2L	3450000	3469999	19999			2L	3370000	3384999	14999
2L	1566000	1570800	4800			2L	1734000	1750500	16500			2L	3480000	3504999	24999			2L	3385000	3419999	34999
2L	1573500	1610100	36600			2L	1752300	1756800	4500			2L	3515000	3529999	14999			2L	3420000	3449999	29999
2L	1620000	1620600	600			2L	1764600	1764900	300			2L	3530000	3619999	89999			2L	3450000	3469999	19999
2L	1621200	1626300	5100			2L	1765200	1767600	2400			2L	3620000	3644999	24999			2L	3480000	3509999	29999
2L	1628100	1630500	2400			2L	1767900	1768200	300			2L	3645000	3659999	14999			2L	3510000	3529999	19999
2L	1631700	1643100	11400			2L	1769700	1770000	300			2L	3660000	3684999	24999			2L	3530000	3619999	89999
2L	1645800	1646700	900			2L	1770300	1770900	600			2L	3685000	3709999	24999			2L	3620000	3634999	14999
2L	1653600	1657500	3900			2L	1771200	1772400	1200			2L	3720000	3769999	49999			2L	3635000	3659999	24999
2L	1657800	1677900	20100			2L	1773300	1774200	900			2L	3770000	3789999	19999			2L	3660000	3684999	24999
2L	1678500	1679100	600			2L	1774500	1775700	1200			2L	3790000	3804999	14999			2L	3685000	3704999	19999
2L	1686300	1690500	4200			2L	1776300	1776900	600			2L	3815000	3859999	44999			2L	3715000	3744999	29999
2L	1690800	1691700	900			2L	1778400	1779300	900			2L	3870000	3889999	19999			2L	3745000	3769999	24999
2L	1695000	1696500	1500			2L	1781100	1796700	15600			2L	3890000	4019999	129999			2L	3770000	3789999	19999
2L	1696800	1698600	1800			2L	1798500	1799400	900			2L	4020000	4034999	14999			2L	3790000	3804999	14999
2L	1714200	1715100	900			2L	1800000	1800300	300			2L	4045000	4059999	14999			2L	3815000	3864999	49999
2L	1720200	1723200	3000			2L	1807500	1807800	300			2L	4060000	4169999	109999			2L	3875000	3889999	14999
2L	1724700	1725900	1200			2L	1809000	1809900	900			2L	4170000	4184999	14999			2L	3890000	4014999	124999
2L	1726200	1726500	300			2L	1810500	1811400	900			2L	4185000	4199999	14999			2L	4015000	4169999	154999
2L	1733400	1736100	2700			2L	1811700	1812000	300			2L	4200000	4224999	24999			2L	4170000	4184999	14999
2L	1739100	1749900	10800			2L	1812300	1813500	1200			2L	4225000	4329999	104999			2L	4185000	4199999	14999
2L	1753800	1756500	2700			2L	1814400	1814700	300			2L	4330000	4344999	14999			2L	4200000	4224999	24999
2L	1761600	1764000	2400			2L	1815900	1817400	1500			2L	4345000	4379999	34999			2L	4225000	4329999	104999
2L	1764300	1766100	1800			2L	1817700	1818000	300			2L	4380000	4404999	24999			2L	4330000	4344999	14999
2L	1766400	1767600	1200			2L	1818300	1826400	8100			2L	4405000	4439999	34999			2L	4345000	4379999	34999
2L	1767900	1768200	300			2L	1830300	1833900	3600			2L	4440000	4454999	14999			2L	4380000	4404999	24999
2L	1769700	1770000	300			2L	1834200	1834500	300			2L	4465000	4574999	109999			2L	4405000	4439999	34999
2L	1770300	1770900	600			2L	1843500	1856100	12600			2L	4575000	4654999	79999			2L	4440000	4459999	19999
2L	1771200	1771500	300			2L	1856400	1859100	2700			2L	4655000	4669999	14999			2L	4470000	4794999	324999
2L	1771800	1772100	300			2L	1865400	1867800	2400			2L	4680000	4694999	14999			2L	4795000	4809999	14999
2L	1773300	1774200	900			2L	1868700	1870800	2100			2L	4695000	4794999	99999			2L	4820000	4834999	14999
2L	1774500	1775400	900			2L	1871100	1872300	1200			2L	4795000	4809999	14999			2L	4835000	4849999	14999
2L	1776000	1779300	3300			2L	1872600	1873500	900			2L	4820000	4834999	14999			2L	4850000	4879999	29999
2L	1781100	1781400	300			2L	1873800	1880700	6900			2L	4835000	4849999	14999			2L	4890000	4904999	14999
2L	1781700	1796700	15000			2L	1881000	1893300	12300			2L	4850000	4884999	34999			2L	4905000	4929999	24999
2L	1798500	1799100	600			2L	1900800	1901100	300			2L	4885000	4904999	19999			2L	4930000	4944999	14999
2L	1799700	1800300	600			2L	1901400	1905600	4200			2L	4905000	4944999	39999			2L	4945000	4964999	19999
2L	1807500	1807800	300			2L	1905900	1923000	17100			2L	4945000	4964999	19999			2L	4965000	4979999	14999
2L	1809000	1809900	900			2L	1923300	1927800	4500			2L	4965000	4979999	14999			2L	4980000	4994999	14999
2L	1810500	1810800	300			2L	1929600	1929900	300			2L	4980000	4994999	14999			2L	4995000	5009999	14999
2L	1811700	1812000	300			2L	1930200	1941000	10800			2L	4995000	5009999	14999			2L	5010000	5029999	19999
2L	1812300	1813500	1200			2L	1941300	1956300	15000			2L	5010000	5039999	29999			2L	5030000	5044999	14999
2L	1815600	1816500	900			2L	1957200	1967400	10200			2L	5040000	5054999	14999			2L	5045000	5059999	14999
2L	1817100	1818000	900			2L	1987500	1998600	11100			2L	5055000	5069999	14999			2L	5060000	5074999	14999
2L	1818300	1829700	11400			2L	2000100	2002800	2700			2L	5070000	5094999	24999			2L	5075000	5094999	19999
2L	1830600	1837200	6600			2L	2005500	2007300	1800			2L	5105000	5144999	39999			2L	5105000	5119999	14999
2L	1837500	1840500	3000			2L	2014500	2019900	5400			2L	5145000	5209999	64999			2L	5120000	5144999	24999
2L	1843800	1860900	17100			2L	2023200	2034900	11700			2L	5210000	5224999	14999			2L	5155000	5189999	34999
2L	1864500	1869300	4800			2L	2050200	2053800	3600			2L	5225000	5239999	14999			2L	5190000	5209999	19999
2L	1870200	1870500	300			2L	2054100	2067000	12900			2L	5240000	5269999	29999			2L	5210000	5224999	14999
2L	1870800	1876500	5700			2L	2067300	2076900	9600			2L	5270000	5284999	14999			2L	5225000	5239999	14999
2L	1878600	1880700	2100			2L	2077200	2079300	2100			2L	5285000	5304999	19999			2L	5240000	5269999	29999
2L	1881000	1881300	300			2L	2080200	2091600	11400			2L	5305000	5324999	19999			2L	5270000	5284999	14999
2L	1883400	1883700	300			2L	2091900	2100600	8700			2L	5325000	5344999	19999			2L	5285000	5304999	19999
2L	1886100	1893300	7200			2L	2109300	2110200	900			2L	5345000	5364999	19999			2L	5305000	5324999	19999
2L	1900800	1905600	4800			2L	2110500	2110800	300			2L	5365000	5514999	149999			2L	5325000	5339999	14999
2L	1905900	1933800	27900			2L	2111400	2112000	600			2L	5525000	5544999	19999			2L	5340000	5364999	24999
2L	1935000	1935300	300			2L	2119800	2122200	2400			2L	5545000	5724999	179999			2L	5365000	5514999	149999
2L	1935600	1954800	19200			2L	2123700	2124300	600			2L	5725000	5749999	24999			2L	5525000	5544999	19999
2L	1955100	1956000	900			2L	2125500	2134800	9300			2L	5750000	5769999	19999			2L	5545000	5569999	24999
2L	1956300	1956600	300			2L	2158800	2171100	12300			2L	5770000	5799999	29999			2L	5570000	5724999	154999
2L	1956900	1958100	1200			2L	2174100	2184600	10500			2L	5820000	5839999	19999			2L	5725000	5754999	29999
2L	1958400	1959600	1200			2L	2184900	2186700	1800			2L	5840000	5874999	34999			2L	5755000	5774999	19999
2L	1988700	1990500	1800			2L	2202300	2206200	3900			2L	5875000	5904999	29999			2L	5775000	5799999	24999
2L	1991100	1998900	7800			2L	2237700	2246100	8400			2L	5905000	5939999	34999			2L	5810000	5824999	14999
2L	1999800	2004900	5100			2L	2248500	2250600	2100			2L	5950000	5979999	29999			2L	5825000	5844999	19999
2L	2005200	2006100	900			2L	2251200	2256000	4800			2L	5980000	5999999	19999			2L	5845000	5904999	59999
2L	2013900	2019000	5100			2L	2256300	2256600	300			2L	6000000	6024999	24999			2L	5905000	5924999	19999
2L	2019300	2035200	15900			2L	2256900	2275200	18300			2L	6025000	6039999	14999			2L	5925000	5944999	19999
2L	2046000	2052900	6900			2L	2280000	2294100	14100			2L	6050000	6069999	19999			2L	5945000	5979999	34999
2L	2056200	2066400	10200			2L	2299200	2303400	4200			2L	6070000	6099999	29999			2L	5980000	6004999	24999
2L	2069700	2082300	12600			2L	2303700	2312400	8700			2L	6100000	6124999	24999			2L	6005000	6034999	29999
2L	2083500	2100600	17100			2L	2319900	2346000	26100			2L	6125000	6324999	199999			2L	6035000	6049999	14999
2L	2111400	2112300	900			2L	2346300	2346600	300			2L	6325000	6339999	14999			2L	6050000	6069999	19999
2L	2119800	2120700	900			2L	2346900	2351400	4500			2L	6340000	6359999	19999			2L	6070000	6099999	29999
2L	2122200	2126100	3900			2L	2351700	2358000	6300			2L	6360000	6424999	64999			2L	6100000	6124999	24999
2L	2159400	2165400	6000			2L	2386500	2412300	25800			2L	6425000	6454999	29999			2L	6125000	6304999	179999
2L	2165700	2166600	900			2L	2415900	2419800	3900			2L	6455000	6469999	14999			2L	6305000	6324999	19999
2L	2166900	2170500	3600			2L	2424300	2433000	8700			2L	6480000	6494999	14999			2L	6325000	6339999	14999
2L	2172600	2173200	600			2L	2433300	2458500	25200			2L	6495000	6529999	34999			2L	6340000	6359999	19999
2L	2173800	2187000	13200			2L	2458800	2471400	12600			2L	6530000	6554999	24999			2L	6360000	6409999	49999
2L	2199300	2208600	9300			2L	2473800	2488200	14400			2L	6555000	6569999	14999			2L	6410000	6424999	14999
2L	2238300	2248500	10200			2L	2503500	2505000	1500			2L	6570000	6609999	39999			2L	6425000	6449999	24999
2L	2249100	2250300	1200			2L	2506200	2523000	16800			2L	6620000	6644999	24999			2L	6450000	6464999	14999
2L	2253600	2255400	1800			2L	2527500	2530200	2700			2L	6645000	6659999	14999			2L	6465000	6479999	14999
2L	2260200	2266500	6300			2L	2532300	2537100	4800			2L	6660000	6684999	24999			2L	6480000	6494999	14999
2L	2267400	2294100	26700			2L	2541600	2565600	24000			2L	6685000	6714999	29999			2L	6495000	6529999	34999
2L	2299200	2316300	17100			2L	2571600	2573100	1500			2L	6725000	6789999	64999			2L	6530000	6554999	24999
2L	2316900	2319300	2400			2L	2586900	2587200	300			2L	6800000	6849999	49999			2L	6555000	6569999	14999
2L	2319900	2334600	14700			2L	2587500	2604900	17400			2L	6860000	6904999	44999			2L	6570000	6609999	39999
2L	2336100	2340900	4800			2L	2616900	2630700	13800			2L	6905000	6919999	14999			2L	6620000	6644999	24999
2L	2341200	2346900	5700			2L	2631000	2640000	9000			2L	6920000	6944999	24999			2L	6645000	6659999	14999
2L	2351400	2351700	300			2L	2640600	2661300	20700			2L	6945000	6964999	19999			2L	6660000	6684999	24999
2L	2352300	2356200	3900			2L	2663100	2675100	12000			2L	6975000	7009999	34999			2L	6685000	6714999	29999
2L	2384700	2392800	8100			2L	2681100	2688900	7800			2L	7010000	7024999	14999			2L	6725000	6739999	14999
2L	2397000	2415300	18300			2L	2689200	2689500	300			2L	7025000	7039999	14999			2L	6740000	6784999	44999
2L	2418000	2419200	1200			2L	2689800	2696400	6600			2L	7040000	7054999	14999			2L	6785000	6799999	14999
2L	2424300	2430000	5700			2L	2697300	2704800	7500			2L	7065000	7084999	19999			2L	6800000	6834999	34999
2L	2432400	2432700	300			2L	2706600	2711700	5100			2L	7085000	7179999	94999			2L	6835000	6849999	14999
2L	2433000	2438700	5700			2L	2781900	2784000	2100			2L	7180000	7204999	24999			2L	6850000	6864999	14999
2L	2439000	2457900	18900			2L	2787300	2794200	6900			2L	7205000	7219999	14999			2L	6865000	6879999	14999
2L	2458500	2475300	16800			2L	2800500	2809500	9000			2L	7220000	7259999	39999			2L	6880000	6904999	24999
2L	2480700	2482800	2100			2L	2809800	2855400	45600			2L	7260000	7279999	19999			2L	6905000	6919999	14999
2L	2500800	2501400	600			2L	2897700	2907300	9600			2L	7280000	7384999	104999			2L	6920000	6944999	24999
2L	2501700	2502300	600			2L	2912700	2918400	5700			2L	7385000	7409999	24999			2L	6945000	6964999	19999
2L	2507400	2512200	4800			2L	2923800	2931300	7500			2L	7410000	7424999	14999			2L	6975000	7009999	34999
2L	2513100	2524200	11100			2L	2931600	2931900	300			2L	7435000	7449999	14999			2L	7010000	7024999	14999
2L	2524500	2526300	1800			2L	2932200	2933400	1200			2L	7450000	7464999	14999			2L	7025000	7039999	14999
2L	2531400	2537400	6000			2L	2935200	2935800	600			2L	7465000	7494999	29999			2L	7040000	7064999	24999
2L	2538600	2538900	300			2L	2936100	2936400	300			2L	7495000	7534999	39999			2L	7065000	7159999	94999
2L	2539800	2541900	2100			2L	3001500	3019200	17700			2L	7535000	7579999	44999			2L	7160000	7179999	19999
2L	2544600	2547000	2400			2L	3043800	3053700	9900			2L	7580000	7639999	59999			2L	7180000	7204999	24999
2L	2550600	2559300	8700			2L	3054000	3060900	6900			2L	7640000	7704999	64999			2L	7205000	7219999	14999
2L	2560800	2562300	1500			2L	3061200	3073200	12000			2L	7705000	7724999	19999			2L	7220000	7259999	39999
2L	2592300	2604900	12600			2L	3078000	3081900	3900			2L	7725000	7754999	29999			2L	7260000	7279999	19999
2L	2605200	2623800	18600			2L	3082200	3092400	10200			2L	7755000	7779999	24999			2L	7280000	7384999	104999
2L	2625300	2629500	4200			2L	3098100	3099900	1800			2L	7780000	7809999	29999			2L	7385000	7409999	24999
2L	2633400	2635200	1800			2L	3100200	3112200	12000			2L	7810000	7829999	19999			2L	7410000	7424999	14999
2L	2636100	2661300	25200			2L	3112500	3117000	4500			2L	7830000	7864999	34999			2L	7435000	7449999	14999
2L	2663100	2676300	13200			2L	3119700	3132000	12300			2L	7865000	7884999	19999			2L	7450000	7469999	19999
2L	2676600	2678700	2100			2L	3181500	3195000	13500			2L	7895000	7979999	84999			2L	7470000	7494999	24999
2L	2681100	2687400	6300			2L	3197700	3202800	5100			2L	7980000	7999999	19999			2L	7495000	7534999	39999
2L	2691000	2694600	3600			2L	3216300	3231000	14700			2L	8010000	8029999	19999			2L	7535000	7579999	44999
2L	2697600	2700300	2700			2L	3231300	3242700	11400			2L	8030000	8044999	14999			2L	7580000	7639999	59999
2L	2703300	2708700	5400			2L	3246000	3246600	600			2L	8045000	8069999	24999			2L	7640000	7674999	34999
2L	2711400	2713500	2100			2L	3246900	3251400	4500			2L	8070000	8084999	14999			2L	7675000	7704999	29999
2L	2713800	2714100	300			2L	3258900	3263100	4200			2L	8085000	8104999	19999			2L	7705000	7724999	19999
2L	2716200	2721300	5100			2L	3265500	3305100	39600			2L	8105000	8124999	19999			2L	7725000	7739999	14999
2L	2730300	2733600	3300			2L	3305400	3307500	2100			2L	8135000	8159999	24999			2L	7740000	7759999	19999
2L	2782200	2786400	4200			2L	3322200	3339600	17400			2L	8160000	8199999	39999			2L	7760000	7784999	24999
2L	2788500	2811000	22500			2L	3340500	3345600	5100			2L	8200000	8219999	19999			2L	7785000	7809999	24999
2L	2811300	2812800	1500			2L	3345900	3354600	8700			2L	8220000	8239999	19999			2L	7810000	7829999	19999
2L	2813400	2815200	1800			2L	3385800	3386700	900			2L	8240000	8259999	19999			2L	7830000	7854999	24999
2L	2816700	2817900	1200			2L	3387000	3391500	4500			2L	8260000	8274999	14999			2L	7855000	7869999	14999
2L	2818200	2831400	13200			2L	3392100	3392400	300			2L	8275000	8299999	24999			2L	7870000	7884999	14999
2L	2833800	2837400	3600			2L	3394200	3394500	300			2L	8300000	8319999	19999			2L	7885000	7964999	79999
2L	2840400	2844300	3900			2L	3394800	3395700	900			2L	8320000	8364999	44999			2L	7965000	7979999	14999
2L	2844600	2844900	300			2L	3396000	3396600	600			2L	8365000	8384999	19999			2L	7980000	7999999	19999
2L	2845200	2848500	3300			2L	3396900	3408000	11100			2L	8385000	8399999	14999			2L	8010000	8029999	19999
2L	2851200	2853000	1800			2L	3410400	3414000	3600			2L	8400000	8414999	14999			2L	8030000	8044999	14999
2L	2859600	2868600	9000			2L	3414300	3420900	6600			2L	8415000	8434999	19999			2L	8045000	8069999	24999
2L	2890800	2902200	11400			2L	3426300	3434700	8400			2L	8435000	8449999	14999			2L	8070000	8084999	14999
2L	2902500	2903100	600			2L	3472800	3474900	2100			2L	8450000	8464999	14999			2L	8085000	8104999	19999
2L	2903700	2907600	3900			2L	3475200	3479100	3900			2L	8465000	8479999	14999			2L	8105000	8124999	19999
2L	2908500	2909700	1200			2L	3483900	3507900	24000			2L	8490000	8514999	24999			2L	8135000	8159999	24999
2L	2912700	2918400	5700			2L	3520500	3525600	5100			2L	8515000	8529999	14999			2L	8170000	8199999	29999
2L	2919900	2931000	11100			2L	3533100	3533700	600			2L	8530000	8544999	14999			2L	8200000	8219999	19999
2L	2932500	2933400	900			2L	3534000	3563700	29700			2L	8545000	8619999	74999			2L	8220000	8239999	19999
2L	2935200	2935500	300			2L	3564000	3568800	4800			2L	8620000	8679999	59999			2L	8240000	8259999	19999
2L	2935800	2944500	8700			2L	3569400	3596700	27300			2L	8690000	8709999	19999			2L	8260000	8274999	14999
2L	3000900	3017100	16200			2L	3597300	3599100	1800			2L	8710000	8739999	29999			2L	8275000	8299999	24999
2L	3044100	3053400	9300			2L	3599400	3605400	6000			2L	8740000	8889999	149999			2L	8300000	8319999	19999
2L	3056400	3058500	2100			2L	3608400	3619500	11100			2L	8890000	8944999	54999			2L	8320000	8334999	14999
2L	3062400	3073200	10800			2L	3619800	3620400	600			2L	8945000	8959999	14999			2L	8335000	8354999	19999
2L	3078000	3091500	13500			2L	3622800	3646200	23400			2L	8960000	8984999	24999			2L	8365000	8384999	19999
2L	3096300	3110400	14100			2L	3662700	3669600	6900			2L	8995000	9014999	19999			2L	8385000	8399999	14999
2L	3112500	3130500	18000			2L	3670200	3680400	10200			2L	9015000	9084999	69999			2L	8400000	8414999	14999
2L	3136200	3138900	2700			2L	3684300	3687000	2700			2L	9095000	9119999	24999			2L	8415000	8429999	14999
2L	3150000	3151200	1200			2L	3690000	3705900	15900			2L	9120000	9159999	39999			2L	8430000	8449999	19999
2L	3151500	3151800	300			2L	3720300	3732300	12000			2L	9170000	9209999	39999			2L	8450000	8464999	14999
2L	3153900	3157200	3300			2L	3740400	3743100	2700			2L	9210000	9234999	24999			2L	8465000	8479999	14999
2L	3181200	3184200	3000			2L	3743400	3748800	5400			2L	9235000	9254999	19999			2L	8490000	8514999	24999
2L	3185700	3188400	2700			2L	3749100	3753000	3900			2L	9255000	9329999	74999			2L	8515000	8529999	14999
2L	3193200	3202800	9600			2L	3757800	3771900	14100			2L	9330000	9384999	54999			2L	8530000	8544999	14999
2L	3203100	3203400	300			2L	3774000	3802200	28200			2L	9395000	9429999	34999			2L	8545000	8589999	44999
2L	3208800	3209100	300			2L	3819600	3845700	26100			2L	9430000	9464999	34999			2L	8590000	8614999	24999
2L	3210000	3213000	3000			2L	3846000	3846600	600			2L	9465000	9494999	29999			2L	8615000	8679999	64999
2L	3214200	3242700	28500			2L	3846900	3847200	300			2L	9495000	9519999	24999			2L	8690000	8704999	14999
2L	3243300	3248400	5100			2L	3847500	3857400	9900			2L	9520000	9539999	19999			2L	8715000	8739999	24999
2L	3249300	3251700	2400			2L	3873900	3874500	600			2L	9540000	9564999	24999			2L	8740000	8889999	149999
2L	3258900	3268800	9900			2L	3887700	3888000	300			2L	9575000	9614999	39999			2L	8890000	8944999	54999
2L	3270600	3281100	10500			2L	3888300	3894900	6600			2L	9615000	9659999	44999			2L	8945000	8959999	14999
2L	3284700	3287400	2700			2L	3897600	3898500	900			2L	9660000	9699999	39999			2L	8960000	8984999	24999
2L	3297000	3298500	1500			2L	3906000	3916200	10200			2L	9700000	9714999	14999			2L	8995000	9014999	19999
2L	3305400	3313200	7800			2L	3916500	3923100	6600			2L	9715000	9739999	24999			2L	9015000	9089999	74999
2L	3325800	3339300	13500			2L	3927900	3937500	9600			2L	9740000	9759999	19999			2L	9090000	9119999	29999
2L	3339600	3345600	6000			2L	3940800	3947700	6900			2L	9760000	9774999	14999			2L	9120000	9169999	49999
2L	3345900	3350700	4800			2L	3948000	3954300	6300			2L	9775000	9789999	14999			2L	9170000	9209999	39999
2L	3352500	3354900	2400			2L	3954600	3957600	3000			2L	9790000	9884999	94999			2L	9210000	9234999	24999
2L	3363000	3365100	2100			2L	3959400	3960900	1500			2L	9895000	9919999	24999			2L	9235000	9249999	14999
2L	3369000	3374700	5700			2L	3969000	3978000	9000			2L	9920000	9934999	14999			2L	9250000	9329999	79999
2L	3386400	3391800	5400			2L	4002900	4006500	3600			2L	9935000	9954999	19999			2L	9330000	9344999	14999
2L	3393000	3393900	900			2L	4006800	4012800	6000			2L	9955000	9969999	14999			2L	9345000	9384999	39999
2L	3397200	3405600	8400			2L	4044300	4047300	3000			2L	9970000	9994999	24999			2L	9395000	9424999	29999
2L	3405900	3423300	17400			2L	4048500	4048800	300			2L	10010000	10054999	44999			2L	9435000	9464999	29999
2L	3428100	3432300	4200			2L	4049100	4051800	2700			2L	10055000	10199999	144999			2L	9465000	9494999	29999
2L	3435300	3437700	2400			2L	4083300	4101600	18300			2L	10200000	10224999	24999			2L	9495000	9519999	24999
2L	3438000	3440700	2700			2L	4103400	4105800	2400			2L	10225000	10264999	39999			2L	9520000	9539999	19999
2L	3441000	3441600	600			2L	4106100	4106400	300			2L	10275000	10299999	24999			2L	9540000	9569999	29999
2L	3442500	3449700	7200			2L	4106700	4110600	3900			2L	10300000	10329999	29999			2L	9580000	9614999	34999
2L	3474300	3479400	5100			2L	4112100	4112400	300			2L	10330000	10344999	14999			2L	9615000	9639999	24999
2L	3485400	3486900	1500			2L	4113000	4116900	3900			2L	10345000	10384999	39999			2L	9640000	9659999	19999
2L	3487800	3491700	3900			2L	4117800	4118700	900			2L	10385000	10404999	19999			2L	9660000	9699999	39999
2L	3493500	3494400	900			2L	4119000	4146000	27000			2L	10405000	10424999	19999			2L	9700000	9714999	14999
2L	3497700	3501000	3300			2L	4147800	4155300	7500			2L	10425000	10439999	14999			2L	9715000	9739999	24999
2L	3519600	3521100	1500			2L	4164000	4170900	6900			2L	10440000	10479999	39999			2L	9740000	9759999	19999
2L	3521400	3525600	4200			2L	4171200	4172400	1200			2L	10490000	10509999	19999			2L	9760000	9774999	14999
2L	3533100	3535500	2400			2L	4173000	4176300	3300			2L	10520000	10539999	19999			2L	9775000	9789999	14999
2L	3550200	3550800	600			2L	4176600	4180500	3900			2L	10540000	10669999	129999			2L	9790000	9859999	69999
2L	3551100	3563700	12600			2L	4198200	4225500	27300			2L	10670000	10684999	14999			2L	9860000	9884999	24999
2L	3564300	3568500	4200			2L	4231500	4233900	2400			2L	10685000	10719999	34999			2L	9885000	9899999	14999
2L	3569400	3583200	13800			2L	4234200	4239300	5100			2L	10730000	10744999	14999			2L	9900000	9919999	19999
2L	3583500	3589500	6000			2L	4239600	4248300	8700			2L	10745000	10764999	19999			2L	9920000	9939999	19999
2L	3591600	3597000	5400			2L	4248600	4267500	18900			2L	10775000	10839999	64999			2L	9940000	9954999	14999
2L	3597300	3601200	3900			2L	4267800	4293000	25200			2L	10840000	10854999	14999			2L	9955000	9969999	14999
2L	3606300	3608400	2100			2L	4293300	4307100	13800			2L	10865000	10944999	79999			2L	9970000	9994999	24999
2L	3612600	3613800	1200			2L	4307400	4338600	31200			2L	10945000	10959999	14999			2L	10010000	10054999	44999
2L	3620400	3621000	600			2L	4338900	4361400	22500			2L	10970000	10989999	19999			2L	10055000	10194999	139999
2L	3627900	3631200	3300			2L	4361700	4381200	19500			2L	10990000	11004999	14999			2L	10205000	10224999	19999
2L	3633600	3644100	10500			2L	4404900	4414800	9900			2L	11015000	11049999	34999			2L	10225000	10239999	14999
2L	3666300	3674400	8100			2L	4417800	4431000	13200			2L	11050000	11069999	19999			2L	10240000	10264999	24999
2L	3675600	3679200	3600			2L	4431300	4431600	300			2L	11070000	11089999	19999			2L	10275000	10294999	19999
2L	3681600	3687600	6000			2L	4432500	4436700	4200			2L	11090000	11129999	39999			2L	10305000	10334999	29999
2L	3690000	3699600	9600			2L	4471800	4535400	63600			2L	11130000	11154999	24999			2L	10335000	10364999	29999
2L	3704700	3706200	1500			2L	4536000	4536300	300			2L	11155000	11169999	14999			2L	10365000	10384999	19999
2L	3714600	3715500	900			2L	4545300	4545600	300			2L	11170000	11264999	94999			2L	10385000	10404999	19999
2L	3717900	3722700	4800			2L	4545900	4573200	27300			2L	11280000	11474999	194999			2L	10405000	10424999	19999
2L	3723000	3726900	3900			2L	4579500	4579800	300			2L	11475000	11499999	24999			2L	10435000	10454999	19999
2L	3727200	3739200	12000			2L	4580100	4596000	15900			2L	11500000	11514999	14999			2L	10455000	10474999	19999
2L	3739500	3741900	2400			2L	4596300	4601700	5400			2L	11515000	11789999	274999			2L	10485000	10504999	19999
2L	3744300	3751800	7500			2L	4602300	4602600	300			2L	11790000	11804999	14999			2L	10505000	10519999	14999
2L	3752100	3757200	5100			2L	4609200	4641900	32700			2L	11815000	11829999	14999			2L	10520000	10539999	19999
2L	3758700	3770400	11700			2L	4642200	4644300	2100			2L	11830000	11844999	14999			2L	10540000	10554999	14999
2L	3772200	3774900	2700			2L	4644900	4645200	300			2L	11845000	11874999	29999			2L	10555000	10654999	99999
2L	3776100	3779700	3600			2L	4645800	4660200	14400			2L	11875000	11924999	49999			2L	10655000	10714999	59999
2L	3780000	3784500	4500			2L	4701300	4708800	7500			2L	11925000	11944999	19999			2L	10715000	10729999	14999
2L	3786300	3794700	8400			2L	4711500	4719900	8400			2L	11945000	11984999	39999			2L	10730000	10744999	14999
2L	3795000	3799500	4500			2L	4720200	4723200	3000			2L	11985000	12004999	19999			2L	10745000	10764999	19999
2L	3819300	3820800	1500			2L	4727100	4740600	13500			2L	12005000	12044999	39999			2L	10775000	10814999	39999
2L	3821100	3823200	2100			2L	4743900	4754700	10800			2L	12060000	12094999	34999			2L	10815000	10834999	19999
2L	3827400	3861900	34500			2L	4755000	4755600	600			2L	12095000	12109999	14999			2L	10835000	10864999	29999
2L	3863100	3865500	2400			2L	4755900	4779300	23400			2L	12110000	12134999	24999			2L	10865000	10939999	74999
2L	3871200	3872400	1200			2L	4779900	4786800	6900			2L	12135000	12159999	24999			2L	10950000	10964999	14999
2L	3874200	3874500	300			2L	4802400	4803300	900			2L	12160000	12174999	14999			2L	10965000	10989999	24999
2L	3874800	3882900	8100			2L	4803600	4809300	5700			2L	12175000	12204999	29999			2L	10990000	11009999	19999
2L	3884100	3887400	3300			2L	4886400	4916400	30000			2L	12215000	12234999	19999			2L	11010000	11039999	29999
2L	3887700	3899100	11400			2L	4925400	4930800	5400			2L	12235000	12254999	19999			2L	11040000	11069999	29999
2L	3901500	3903300	1800			2L	4931700	4938900	7200			2L	12255000	12274999	19999			2L	11070000	11089999	19999
2L	3906300	3906600	300			2L	5013000	5030100	17100			2L	12275000	12339999	64999			2L	11090000	11109999	19999
2L	3906900	3925200	18300			2L	5030400	5037300	6900			2L	12340000	12364999	24999			2L	11110000	11129999	19999
2L	3927300	3934800	7500			2L	5102100	5113500	11400			2L	12365000	12404999	39999			2L	11130000	11154999	24999
2L	3935400	3957900	22500			2L	5116500	5160900	44400			2L	12405000	12424999	19999			2L	11155000	11169999	14999
2L	3959400	3962700	3300			2L	5161200	5166000	4800			2L	12435000	12459999	24999			2L	11180000	11264999	84999
2L	3963000	3967200	4200			2L	5167500	5170200	2700			2L	12460000	12484999	24999			2L	11265000	11279999	14999
2L	3968400	3972300	3900			2L	5172000	5173500	1500			2L	12485000	12519999	34999			2L	11280000	11474999	194999
2L	3973200	3982800	9600			2L	5179800	5181600	1800			2L	12520000	12544999	24999			2L	11475000	11499999	24999
2L	3983400	3991800	8400			2L	5183100	5227500	44400			2L	12545000	12574999	29999			2L	11500000	11514999	14999
2L	3992100	3993300	1200			2L	5230200	5262000	31800			2L	12575000	12694999	119999			2L	11515000	11789999	274999
2L	3993900	3994800	900			2L	5288100	5290200	2100			2L	12695000	12719999	24999			2L	11790000	11804999	14999
2L	3995100	3997200	2100			2L	5290500	5300100	9600			2L	12720000	12749999	29999			2L	11815000	11829999	14999
2L	3998100	4012800	14700			2L	5304900	5310600	5700			2L	12750000	12929999	179999			2L	11830000	11844999	14999
2L	4013700	4014000	300			2L	5328900	5334300	5400			2L	12930000	12944999	14999			2L	11845000	11864999	19999
2L	4014300	4016100	1800			2L	5340300	5343000	2700			2L	12975000	12999999	24999			2L	11865000	11949999	84999
2L	4016400	4020300	3900			2L	5345100	5348400	3300			2L	13000000	13019999	19999			2L	11950000	11984999	34999
2L	4024500	4026300	1800			2L	5356500	5365200	8700			2L	13020000	13164999	144999			2L	11985000	12004999	19999
2L	4035600	4039500	3900			2L	5367000	5370000	3000			2L	13165000	13179999	14999			2L	12005000	12024999	19999
2L	4039800	4047300	7500			2L	5370300	5394000	23700			2L	13180000	13204999	24999			2L	12025000	12044999	19999
2L	4048200	4048500	300			2L	5421900	5422200	300			2L	13205000	13219999	14999			2L	12045000	12059999	14999
2L	4049100	4055400	6300			2L	5422500	5432700	10200			2L	13220000	13244999	24999			2L	12060000	12074999	14999
2L	4056000	4057800	1800			2L	5433300	5433600	300			2L	13245000	13259999	14999			2L	12075000	12094999	19999
2L	4061400	4064100	2700			2L	5434200	5444100	9900			2L	13260000	13284999	24999			2L	12095000	12109999	14999
2L	4065300	4066200	900			2L	5453100	5455200	2100			2L	13300000	13334999	34999			2L	12110000	12134999	24999
2L	4068900	4101600	32700			2L	5455800	5466300	10500			2L	13335000	13364999	29999			2L	12135000	12159999	24999
2L	4101900	4102500	600			2L	5466900	5485200	18300			2L	13375000	13394999	19999			2L	12160000	12174999	14999
2L	4102800	4110600	7800			2L	5485500	5486400	900			2L	13395000	13419999	24999			2L	12175000	12204999	29999
2L	4110900	4113000	2100			2L	5496000	5503500	7500			2L	13420000	13439999	19999			2L	12215000	12234999	19999
2L	4113900	4117200	3300			2L	5543400	5545800	2400			2L	13440000	13464999	24999			2L	12235000	12339999	104999
2L	4117500	4145700	28200			2L	5552700	5563500	10800			2L	13465000	13499999	34999			2L	12340000	12354999	14999
2L	4147500	4155600	8100			2L	5577000	5610000	33000			2L	13500000	13514999	14999			2L	12355000	12404999	49999
2L	4155900	4161000	5100			2L	5610300	5614200	3900			2L	13515000	13549999	34999			2L	12405000	12424999	19999
2L	4164000	4167900	3900			2L	5614500	5618100	3600			2L	13550000	13589999	39999			2L	12425000	12439999	14999
2L	4169400	4172700	3300			2L	5618400	5629500	11100			2L	13590000	13624999	34999			2L	12440000	12454999	14999
2L	4173600	4178700	5100			2L	5631000	5643900	12900			2L	13625000	13639999	14999			2L	12455000	12484999	29999
2L	4202100	4209300	7200			2L	5647200	5653800	6600			2L	13640000	13669999	29999			2L	12485000	12519999	34999
2L	4209600	4215600	6000			2L	5657100	5676300	19200			2L	13680000	13769999	89999			2L	12520000	12549999	29999
2L	4215900	4223400	7500			2L	5678700	5680500	1800			2L	13770000	13784999	14999			2L	12550000	12569999	19999
2L	4227000	4228200	1200			2L	5681100	5682000	900			2L	13785000	13814999	29999			2L	12570000	12694999	124999
2L	4236300	4237800	1500			2L	5682300	5682600	300			2L	13815000	13829999	14999			2L	12695000	12719999	24999
2L	4239000	4242300	3300			2L	5682900	5690700	7800			2L	13840000	13874999	34999			2L	12720000	12749999	29999
2L	4245000	4296300	51300			2L	5694900	5707800	12900			2L	13875000	13904999	29999			2L	12750000	12974999	224999
2L	4299000	4304700	5700			2L	5710800	5719800	9000			2L	13905000	14009999	104999			2L	12975000	12999999	24999
2L	4308600	4319700	11100			2L	5727300	5749200	21900			2L	14010000	14024999	14999			2L	13000000	13019999	19999
2L	4320900	4329000	8100			2L	5749500	5760600	11100			2L	14025000	14094999	69999			2L	13020000	13034999	14999
2L	4334700	4343400	8700			2L	5774100	5777700	3600			2L	14095000	14159999	64999			2L	13035000	13164999	129999
2L	4343700	4344900	1200			2L	5778000	5786700	8700			2L	14160000	14184999	24999			2L	13165000	13179999	14999
2L	4357800	4361700	3900			2L	5795400	5797800	2400			2L	14185000	14199999	14999			2L	13180000	13204999	24999
2L	4362000	4371600	9600			2L	5805000	5808300	3300			2L	14200000	14234999	34999			2L	13205000	13219999	14999
2L	4372800	4377000	4200			2L	5813400	5818200	4800			2L	14235000	14249999	14999			2L	13220000	13244999	24999
2L	4407900	4413600	5700			2L	5829000	5829300	300			2L	14250000	14274999	24999			2L	13245000	13264999	19999
2L	4414500	4419600	5100			2L	5836500	5842500	6000			2L	14275000	14289999	14999			2L	13265000	13284999	19999
2L	4431000	4435200	4200			2L	5850600	5851800	1200			2L	14290000	14314999	24999			2L	13285000	13299999	14999
2L	4470000	4475700	5700			2L	5852100	5853300	1200			2L	14315000	14334999	19999			2L	13300000	13314999	14999
2L	4479900	4481100	1200			2L	5853900	5861700	7800			2L	14335000	14349999	14999			2L	13315000	13334999	19999
2L	4482000	4486800	4800			2L	5862000	5864700	2700			2L	14360000	14374999	14999			2L	13335000	13364999	29999
2L	4487400	4503300	15900			2L	5865600	5876400	10800			2L	14375000	14584999	209999			2L	13375000	13394999	19999
2L	4503900	4510200	6300			2L	5877300	5904600	27300			2L	14585000	14599999	14999			2L	13395000	13414999	19999
2L	4510500	4516200	5700			2L	5928300	5930400	2100			2L	14600000	14614999	14999			2L	13415000	13434999	19999
2L	4516500	4535400	18900			2L	5930700	5931000	300			2L	14615000	14689999	74999			2L	13445000	13464999	19999
2L	4536000	4536300	300			2L	5932200	5939400	7200			2L	14690000	14704999	14999			2L	13465000	13499999	34999
2L	4539300	4539600	300			2L	5940900	5942100	1200			2L	14705000	14974999	269999			2L	13500000	13514999	14999
2L	4545300	4545600	300			2L	5955300	5957100	1800			2L	14975000	14999999	24999			2L	13515000	13549999	34999
2L	4546200	4552500	6300			2L	5957400	5972100	14700			2L	15010000	15039999	29999			2L	13550000	13574999	24999
2L	4553700	4568700	15000			2L	6015300	6022200	6900			2L	15040000	15054999	14999			2L	13575000	13634999	59999
2L	4580100	4591500	11400			2L	6083400	6087900	4500			2L	15075000	15094999	19999			2L	13635000	13664999	29999
2L	4591800	4595400	3600			2L	6099900	6101100	1200			2L	15095000	15114999	19999			2L	13665000	13749999	84999
2L	4596000	4600200	4200			2L	6136800	6140400	3600			2L	15115000	15254999	139999			2L	13750000	13769999	19999
2L	4609500	4616700	7200			2L	6140700	6152700	12000			2L	15255000	15274999	19999			2L	13770000	13784999	14999
2L	4617000	4637400	20400			2L	6153000	6154500	1500			2L	15275000	15299999	24999			2L	13785000	13814999	29999
2L	4638900	4639800	900			2L	6154800	6156300	1500			2L	15300000	15499999	199999			2L	13815000	13829999	14999
2L	4642200	4643700	1500			2L	6159000	6168300	9300			2L	15500000	15649999	149999			2L	13840000	13874999	34999
2L	4644000	4644300	300			2L	6169500	6186900	17400			2L	15650000	15689999	39999			2L	13875000	13899999	24999
2L	4646400	4648500	2100			2L	6187500	6195000	7500			2L	15690000	15729999	39999			2L	13910000	13929999	19999
2L	4653900	4658400	4500			2L	6196500	6202500	6000			2L	15730000	15749999	19999			2L	13930000	13954999	24999
2L	4670700	4675500	4800			2L	6202800	6208800	6000			2L	15750000	15764999	14999			2L	13965000	13979999	14999
2L	4678500	4682100	3600			2L	6209400	6217200	7800			2L	15765000	16129999	364999			2L	13980000	14009999	29999
2L	4684800	4689300	4500			2L	6219000	6234000	15000			2L	16130000	16144999	14999			2L	14010000	14024999	14999
2L	4694700	4700100	5400			2L	6234600	6234900	300			2L	16145000	16164999	19999			2L	14025000	14044999	19999
2L	4709100	4710000	900			2L	6235200	6238500	3300			2L	16165000	16224999	59999			2L	14045000	14094999	49999
2L	4710600	4712400	1800			2L	6240600	6243900	3300			2L	16225000	16254999	29999			2L	14095000	14159999	64999
2L	4716900	4719300	2400			2L	6252900	6268500	15600			2L	16255000	16269999	14999			2L	14160000	14184999	24999
2L	4721700	4726800	5100			2L	6270900	6279900	9000			2L	16270000	16284999	14999			2L	14185000	14199999	14999
2L	4727700	4738800	11100			2L	6282300	6284100	1800			2L	16285000	16309999	24999			2L	14200000	14234999	34999
2L	4741200	4741500	300			2L	6288300	6295500	7200			2L	16310000	16324999	14999			2L	14235000	14249999	14999
2L	4741800	4743600	1800			2L	6295800	6309900	14100			2L	16325000	16349999	24999			2L	14250000	14289999	39999
2L	4743900	4747500	3600			2L	6344400	6356100	11700			2L	16360000	16394999	34999			2L	14290000	14314999	24999
2L	4748400	4755900	7500			2L	6360900	6363300	2400			2L	16395000	16414999	19999			2L	14315000	14334999	19999
2L	4756200	4761000	4800			2L	6366000	6391200	25200			2L	16415000	16489999	74999			2L	14335000	14349999	14999
2L	4767000	4768800	1800			2L	6394500	6405600	11100			2L	16490000	16509999	19999			2L	14360000	14584999	224999
2L	4778400	4779600	1200			2L	6405900	6423600	17700			2L	16510000	16539999	29999			2L	14585000	14599999	14999
2L	4783500	4784700	1200			2L	6507300	6512700	5400			2L	16540000	16584999	44999			2L	14600000	14614999	14999
2L	4790400	4793100	2700			2L	6514500	6518100	3600			2L	16585000	16604999	19999			2L	14615000	14689999	74999
2L	4797300	4800300	3000			2L	6519000	6521400	2400			2L	16605000	16654999	49999			2L	14690000	14704999	14999
2L	4818000	4827600	9600			2L	6521700	6534300	12600			2L	16655000	16679999	24999			2L	14705000	14734999	29999
2L	4855500	4860600	5100			2L	6534600	6554400	19800			2L	16680000	16704999	24999			2L	14735000	14749999	14999
2L	4861200	4869600	8400			2L	6571200	6582900	11700			2L	16705000	16719999	14999			2L	14750000	14969999	219999
2L	4889100	4890300	1200			2L	6583800	6585000	1200			2L	16730000	16744999	14999			2L	14970000	14999999	29999
2L	4890600	4899900	9300			2L	6588000	6591600	3600			2L	16745000	16799999	54999			2L	15010000	15039999	29999
2L	4904700	4906500	1800			2L	6591900	6593100	1200			2L	16800000	16819999	19999			2L	15040000	15059999	19999
2L	4909200	4918200	9000			2L	6596100	6603900	7800			2L	16820000	16839999	19999			2L	15075000	15094999	19999
2L	4923300	4936500	13200			2L	6604200	6609000	4800			2L	16840000	16854999	14999			2L	15095000	15114999	19999
2L	4952700	4954500	1800			2L	6691200	6699000	7800			2L	16865000	16879999	14999			2L	15115000	15254999	139999
2L	4954800	4955700	900			2L	6699300	6714600	15300			2L	16890000	16914999	24999			2L	15255000	15269999	14999
2L	4986900	4992900	6000			2L	6733500	6772500	39000			2L	16915000	17259999	344999			2L	15270000	15499999	229999
2L	4999500	5006400	6900			2L	6772800	6780600	7800			2L	17260000	17364999	104999			2L	15500000	15614999	114999
2L	5015100	5016300	1200			2L	6783600	6796800	13200			2L	17365000	17384999	19999			2L	15615000	15649999	34999
2L	5018400	5022900	4500			2L	6799500	6829500	30000			2L	17385000	17409999	24999			2L	15650000	15689999	39999
2L	5024100	5029500	5400			2L	6829800	6830100	300			2L	17410000	17429999	19999			2L	15690000	15729999	39999
2L	5029800	5033700	3900			2L	6830400	6832200	1800			2L	17430000	17449999	19999			2L	15730000	15749999	19999
2L	5067900	5069400	1500			2L	6840000	6841500	1500			2L	17450000	17464999	14999			2L	15750000	15769999	19999
2L	5073900	5087100	13200			2L	6861300	6876900	15600			2L	17465000	17479999	14999			2L	15770000	15909999	139999
2L	5087400	5091600	4200			2L	6882900	6888300	5400			2L	17480000	17499999	19999			2L	15910000	16224999	314999
2L	5109000	5129100	20100			2L	6888600	6891600	3000			2L	17500000	17514999	14999			2L	16225000	16254999	29999
2L	5129400	5133300	3900			2L	6899100	6906000	6900			2L	17515000	17944999	429999			2L	16255000	16269999	14999
2L	5133600	5142300	8700			2L	6932700	6938400	5700			2L	17945000	17959999	14999			2L	16270000	16289999	19999
2L	5143200	5144700	1500			2L	6972300	6991500	19200			2L	17960000	17974999	14999			2L	16290000	16309999	19999
2L	5146800	5149800	3000			2L	6998400	7024800	26400			2L	18015000	18119999	104999			2L	16310000	16324999	14999
2L	5151900	5159100	7200			2L	7078800	7094400	15600			2L	18120000	18134999	14999			2L	16325000	16349999	24999
2L	5159400	5166000	6600			2L	7095000	7095900	900			2L	18135000	18149999	14999			2L	16360000	16374999	14999
2L	5167800	5170200	2400			2L	7096200	7099200	3000			2L	18160000	18304999	144999			2L	16375000	16424999	49999
2L	5170500	5170800	300			2L	7099500	7101900	2400			2L	18305000	18384999	79999			2L	16425000	16444999	19999
2L	5172000	5173200	1200			2L	7102200	7104000	1800			2L	18395000	18444999	49999			2L	16455000	16489999	34999
2L	5179800	5181600	1800			2L	7106700	7110000	3300			2L	18460000	18484999	24999			2L	16490000	16504999	14999
2L	5183100	5205900	22800			2L	7116900	7126800	9900			2L	18485000	18514999	29999			2L	16505000	16519999	14999
2L	5206200	5218500	12300			2L	7137600	7145700	8100			2L	18515000	18539999	24999			2L	16520000	16539999	19999
2L	5218800	5267700	48900			2L	7146000	7151400	5400			2L	18540000	18564999	24999			2L	16540000	16579999	39999
2L	5283000	5287200	4200			2L	7155000	7159800	4800			2L	18575000	18589999	14999			2L	16580000	16604999	24999
2L	5292300	5300100	7800			2L	7225500	7232400	6900			2L	18590000	18609999	19999			2L	16605000	16659999	54999
2L	5300700	5302800	2100			2L	7232700	7236600	3900			2L	18620000	18664999	44999			2L	16660000	16679999	19999
2L	5308500	5312400	3900			2L	7240200	7243200	3000			2L	18665000	18679999	14999			2L	16680000	16704999	24999
2L	5334600	5334900	300			2L	7243800	7244100	300			2L	18680000	18704999	24999			2L	16705000	16719999	14999
2L	5340300	5340900	600			2L	7244400	7251000	6600			2L	18715000	18734999	19999			2L	16730000	16744999	14999
2L	5348100	5348400	300			2L	7259700	7281600	21900			2L	18735000	18774999	39999			2L	16745000	16789999	44999
2L	5348700	5351700	3000			2L	7287300	7287600	300			2L	18775000	18824999	49999			2L	16790000	16804999	14999
2L	5356800	5360700	3900			2L	7287900	7304100	16200			2L	18825000	18839999	14999			2L	16805000	16819999	14999
2L	5364300	5372700	8400			2L	7304400	7314300	9900			2L	18840000	18859999	19999			2L	16820000	16839999	19999
2L	5376000	5394000	18000			2L	7317000	7317900	900			2L	18860000	18934999	74999			2L	16840000	16859999	19999
2L	5398200	5400000	1800			2L	7318200	7343400	25200			2L	18950000	18969999	19999			2L	16860000	16879999	19999
2L	5402700	5405400	2700			2L	7350900	7359600	8700			2L	18970000	18984999	14999			2L	16890000	16914999	24999
2L	5405700	5412600	6900			2L	7363200	7373700	10500			2L	18985000	19009999	24999			2L	16915000	17369999	454999
2L	5414700	5415600	900			2L	7374000	7376700	2700			2L	19010000	19034999	24999			2L	17370000	17384999	14999
2L	5417100	5429700	12600			2L	7377000	7382100	5100			2L	19035000	19049999	14999			2L	17385000	17409999	24999
2L	5430000	5444400	14400			2L	7399200	7401000	1800			2L	19050000	19064999	14999			2L	17410000	17429999	19999
2L	5445000	5446200	1200			2L	7437000	7446600	9600			2L	19065000	19079999	14999			2L	17430000	17449999	19999
2L	5446500	5454300	7800			2L	7455300	7464000	8700			2L	19080000	19114999	34999			2L	17450000	17464999	14999
2L	5456400	5457600	1200			2L	7473600	7480200	6600			2L	19115000	19134999	19999			2L	17465000	17479999	14999
2L	5463900	5466000	2100			2L	7515300	7527300	12000			2L	19135000	19164999	29999			2L	17480000	17499999	19999
2L	5467800	5469600	1800			2L	7527600	7529100	1500			2L	19165000	19184999	19999			2L	17500000	17789999	289999
2L	5473200	5492700	19500			2L	7557600	7568100	10500			2L	19185000	19334999	149999			2L	17790000	17959999	169999
2L	5495400	5497200	1800			2L	7575000	7592400	17400			2L	19335000	19364999	29999			2L	17960000	17974999	14999
2L	5502600	5507400	4800			2L	7596900	7609200	12300			2L	19365000	19394999	29999			2L	17975000	18119999	144999
2L	5513100	5516400	3300			2L	7609500	7630200	20700			2L	19395000	19414999	19999			2L	18120000	18139999	19999
2L	5542800	5545800	3000			2L	7633800	7638000	4200			2L	19415000	19429999	14999			2L	18140000	18154999	14999
2L	5562000	5563500	1500			2L	7641900	7652400	10500			2L	19430000	19454999	24999			2L	18155000	18299999	144999
2L	5565600	5568000	2400			2L	7655100	7657800	2700			2L	19455000	19479999	24999			2L	18300000	18439999	139999
2L	5576700	5585400	8700			2L	7660500	7665600	5100			2L	19480000	19494999	14999			2L	18440000	18454999	14999
2L	5586600	5589000	2400			2L	7665900	7673100	7200			2L	19495000	19509999	14999			2L	18455000	18484999	29999
2L	5589300	5604300	15000			2L	7676700	7708200	31500			2L	19510000	19524999	14999			2L	18485000	18514999	29999
2L	5605800	5607900	2100			2L	7708500	7729200	20700			2L	19525000	19544999	19999			2L	18515000	18534999	19999
2L	5610600	5611800	1200			2L	7741500	7751100	9600			2L	19545000	19564999	19999			2L	18535000	18564999	29999
2L	5613900	5614800	900			2L	7751400	7752600	1200			2L	19565000	19579999	14999			2L	18565000	18589999	24999
2L	5615700	5617200	1500			2L	7752900	7756800	3900			2L	19590000	19649999	59999			2L	18590000	18604999	14999
2L	5617500	5617800	300			2L	7761900	7766400	4500			2L	19650000	19674999	24999			2L	18605000	18619999	14999
2L	5618700	5619000	300			2L	7771800	7779900	8100			2L	19695000	19719999	24999			2L	18620000	18664999	44999
2L	5622000	5630400	8400			2L	7814700	7818300	3600			2L	19720000	19734999	14999			2L	18665000	18679999	14999
2L	5632200	5634000	1800			2L	7845300	7853400	8100			2L	19735000	19754999	19999			2L	18680000	18704999	24999
2L	5636400	5643900	7500			2L	7857300	7865400	8100			2L	19755000	19794999	39999			2L	18715000	18734999	19999
2L	5647800	5670300	22500			2L	7867200	7870800	3600			2L	19795000	19819999	24999			2L	18735000	18794999	59999
2L	5670600	5676000	5400			2L	7873800	7882200	8400			2L	19820000	19864999	44999			2L	18795000	18824999	29999
2L	5678700	5692800	14100			2L	7894500	7900500	6000			2L	19865000	19889999	24999			2L	18825000	18839999	14999
2L	5695800	5703000	7200			2L	7900800	7904700	3900			2L	19890000	19914999	24999			2L	18840000	18859999	19999
2L	5706000	5710500	4500			2L	7905300	7910400	5100			2L	19915000	19934999	19999			2L	18860000	18889999	29999
2L	5710800	5712900	2100			2L	7911000	7915800	4800			2L	19935000	19959999	24999			2L	18890000	18929999	39999
2L	5715600	5721300	5700			2L	7919400	7933500	14100			2L	19960000	20019999	59999			2L	18930000	18944999	14999
2L	5724300	5724900	600			2L	7933800	7935600	1800			2L	20030000	20054999	24999			2L	18955000	18974999	19999
2L	5725200	5730000	4800			2L	7936200	7936800	600			2L	20065000	20084999	19999			2L	18985000	19009999	24999
2L	5730600	5769300	38700			2L	7937100	7947900	10800			2L	20085000	20099999	14999			2L	19010000	19034999	24999
2L	5772900	5790300	17400			2L	7948200	7951500	3300			2L	20100000	20119999	19999			2L	19035000	19049999	14999
2L	5795400	5798400	3000			2L	7952400	7959300	6900			2L	20120000	20144999	24999			2L	19050000	19064999	14999
2L	5809800	5826900	17100			2L	7959900	7960200	300			2L	20145000	20169999	24999			2L	19065000	19079999	14999
2L	5837700	5844000	6300			2L	7996200	7998000	1800			2L	20170000	20229999	59999			2L	19080000	19114999	34999
2L	5847300	5853000	5700			2L	8005500	8007000	1500			2L	20230000	20294999	64999			2L	19115000	19134999	19999
2L	5853300	5853900	600			2L	8007300	8013600	6300			2L	20295000	20314999	19999			2L	19135000	19159999	24999
2L	5854200	5887800	33600			2L	8023800	8025600	1800			2L	20315000	20339999	24999			2L	19160000	19179999	19999
2L	5893200	5901300	8100			2L	8136900	8139600	2700			2L	20350000	20384999	34999			2L	19190000	19334999	144999
2L	5932200	5936400	4200			2L	8139900	8155500	15600			2L	20385000	20414999	29999			2L	19335000	19364999	29999
2L	5964000	5976600	12600			2L	8164200	8166900	2700			2L	20415000	20429999	14999			2L	19365000	19379999	14999
2L	6012300	6013800	1500			2L	8167200	8167800	600			2L	20430000	20444999	14999			2L	19380000	19394999	14999
2L	6016800	6019500	2700			2L	8168100	8168400	300			2L	20445000	20464999	19999			2L	19395000	19419999	24999
2L	6026700	6030900	4200			2L	8169600	8170800	1200			2L	20465000	20639999	174999			2L	19430000	19454999	24999
2L	6054600	6058800	4200			2L	8171100	8171400	300			2L	20650000	20679999	29999			2L	19455000	19479999	24999
2L	6083700	6095100	11400			2L	8171700	8179500	7800			2L	20680000	20719999	39999			2L	19480000	19494999	14999
2L	6108600	6118200	9600			2L	8222100	8248500	26400			2L	20720000	20734999	14999			2L	19495000	19509999	14999
2L	6132900	6135900	3000			2L	8248800	8259000	10200			2L	20735000	20759999	24999			2L	19510000	19529999	19999
2L	6136500	6140700	4200			2L	8266800	8272500	5700			2L	20760000	20789999	29999			2L	19530000	19544999	14999
2L	6142800	6145500	2700			2L	8272800	8299500	26700			2L	20800000	20819999	19999			2L	19545000	19574999	29999
2L	6147300	6150000	2700			2L	8327100	8328300	1200			2L	20820000	20834999	14999			2L	19575000	19589999	14999
2L	6153600	6155400	1800			2L	8328900	8333100	4200			2L	20835000	20854999	19999			2L	19590000	19649999	59999
2L	6158400	6158700	300			2L	8333700	8334000	300			2L	20855000	20869999	14999			2L	19650000	19674999	24999
2L	6159000	6169200	10200			2L	8334600	8339700	5100			2L	20870000	20894999	24999			2L	19695000	19719999	24999
2L	6169500	6186300	16800			2L	8343000	8352900	9900			2L	20895000	20919999	24999			2L	19740000	19754999	14999
2L	6186600	6189300	2700			2L	8467500	8476200	8700			2L	20930000	20949999	19999			2L	19765000	19789999	24999
2L	6191700	6194400	2700			2L	8480700	8486700	6000			2L	20950000	21034999	84999			2L	19790000	19819999	29999
2L	6197400	6208500	11100			2L	8494500	8497800	3300			2L	21035000	21054999	19999			2L	19820000	19864999	44999
2L	6208800	6220800	12000			2L	8499900	8502000	2100			2L	21055000	21089999	34999			2L	19865000	19889999	24999
2L	6221400	6228600	7200			2L	8570100	8586000	15900			2L	21090000	21104999	14999			2L	19890000	19914999	24999
2L	6234000	6239100	5100			2L	8604600	8606700	2100			2L	21105000	21139999	34999			2L	19915000	19934999	19999
2L	6239400	6240600	1200			2L	8607000	8607300	300			2L	21140000	21154999	14999			2L	19935000	19959999	24999
2L	6240900	6245700	4800			2L	8607600	8616300	8700			2L	21155000	21179999	24999			2L	19960000	20024999	64999
2L	6246000	6249300	3300			2L	8624100	8635200	11100			2L	21180000	21219999	39999			2L	20025000	20059999	34999
2L	6249900	6250500	600			2L	8648400	8651100	2700			2L	21220000	21234999	14999			2L	20060000	20074999	14999
2L	6255600	6255900	300			2L	8651400	8669100	17700			2L	21235000	21264999	29999			2L	20075000	20099999	24999
2L	6256200	6256500	300			2L	8679300	8682600	3300			2L	21265000	21309999	44999			2L	20100000	20119999	19999
2L	6258600	6269400	10800			2L	8699400	8708400	9000			2L	21310000	21324999	14999			2L	20120000	20144999	24999
2L	6269700	6275100	5400			2L	8752800	8760900	8100			2L	21325000	21344999	19999			2L	20145000	20174999	29999
2L	6278100	6279900	1800			2L	8761200	8763000	1800			2L	21345000	21364999	19999			2L	20175000	20199999	24999
2L	6281700	6284100	2400			2L	8765700	8803800	38100			2L	21365000	21394999	29999			2L	20200000	20219999	19999
2L	6284700	6286200	1500			2L	8804100	8819100	15000			2L	21395000	21414999	19999			2L	20230000	20244999	14999
2L	6289800	6294300	4500			2L	8819400	8827200	7800			2L	21415000	21444999	29999			2L	20245000	20294999	49999
2L	6294600	6311100	16500			2L	8827500	8828100	600			2L	21445000	21469999	24999			2L	20295000	20314999	19999
2L	6311400	6311700	300			2L	8828400	8860200	31800			2L	21470000	21494999	24999			2L	20315000	20339999	24999
2L	6312000	6313800	1800			2L	8860800	8872200	11400			2L	21495000	21524999	29999			2L	20350000	20389999	39999
2L	6345900	6353100	7200			2L	8875800	8881500	5700			2L	21525000	21554999	29999			2L	20390000	20414999	24999
2L	6363000	6363300	300			2L	8893800	8901000	7200			2L	21555000	21574999	19999			2L	20415000	20429999	14999
2L	6366000	6368100	2100			2L	8901300	8909100	7800			2L	21575000	21629999	54999			2L	20430000	20444999	14999
2L	6369000	6375600	6600			2L	8912700	8930100	17400			2L	21630000	21654999	24999			2L	20445000	20459999	14999
2L	6375900	6378000	2100			2L	8930400	8933100	2700			2L	21655000	21684999	29999			2L	20460000	20644999	184999
2L	6382800	6406200	23400			2L	8933400	8938200	4800			2L	21685000	21704999	19999			2L	20645000	20659999	14999
2L	6406800	6414300	7500			2L	8954100	8956500	2400			2L	21705000	21754999	49999			2L	20660000	20674999	14999
2L	6416400	6417900	1500			2L	8964900	8979600	14700			2L	21755000	21794999	39999			2L	20685000	20719999	34999
2L	6418500	6418800	300			2L	8982300	8989800	7500			2L	21795000	22094999	299999			2L	20720000	20734999	14999
2L	6419100	6419400	300			2L	9034500	9045000	10500			2L	22095000	22109999	14999			2L	20735000	20759999	24999
2L	6459900	6461400	1500			2L	9045600	9046200	600			2L	22120000	22134999	14999			2L	20760000	20789999	29999
2L	6499500	6511800	12300			2L	9046500	9053700	7200			2L	22135000	22169999	34999			2L	20800000	20824999	24999
2L	6512100	6512400	300			2L	9135900	9142200	6300			2L	22170000	22184999	14999			2L	20835000	20854999	19999
2L	6513000	6513900	900			2L	9142800	9143100	300			2L	22185000	22219999	34999			2L	20855000	20869999	14999
2L	6514500	6518100	3600			2L	9143400	9151800	8400			2L	22220000	22234999	14999			2L	20870000	20889999	19999
2L	6519300	6522600	3300			2L	9185700	9187500	1800			2L	22235000	22249999	14999			2L	20890000	20919999	29999
2L	6531300	6534300	3000			2L	9195000	9198300	3300			2L	22250000	22264999	14999			2L	20930000	21034999	104999
2L	6534600	6535800	1200			2L	9216000	9218100	2100			2L	22265000	22349999	84999			2L	21035000	21049999	14999
2L	6540600	6551400	10800			2L	9222600	9224100	1500			2L	22350000	22364999	14999			2L	21060000	21089999	29999
2L	6570000	6573000	3000			2L	9257400	9263700	6300			2L	22365000	22384999	19999			2L	21090000	21104999	14999
2L	6576300	6580200	3900			2L	9277200	9281100	3900			2L	22385000	22399999	14999			2L	21105000	21139999	34999
2L	6586500	6593100	6600			2L	9283800	9287100	3300			2L	22400000	22419999	19999			2L	21140000	21159999	19999
2L	6594600	6597600	3000			2L	9295800	9297600	1800			2L	22430000	22484999	54999			2L	21160000	21179999	19999
2L	6599100	6602400	3300			2L	9300000	9300300	300			2L	22495000	22519999	24999			2L	21180000	21219999	39999
2L	6605100	6606600	1500			2L	9300600	9309600	9000			2L	22535000	22554999	19999			2L	21220000	21234999	14999
2L	6616200	6618000	1800			2L	9309900	9319200	9300			2L	22555000	22754999	199999			2L	21235000	21259999	24999
2L	6618300	6626100	7800			2L	9324000	9341100	17100			2L	22755000	22779999	24999			2L	21260000	21309999	49999
2L	6629700	6631200	1500			2L	9342900	9353100	10200			2L	22780000	22804999	24999			2L	21320000	21339999	19999
2L	6648300	6649500	1200			2L	9356100	9376200	20100			2L	22815000	22844999	29999			2L	21340000	21364999	24999
2L	6690600	6692400	1800			2L	9404100	9404400	300			2L	22845000	22859999	14999			2L	21365000	21399999	34999
2L	6692700	6701700	9000			2L	9404700	9405300	600			2L	22875000	22889999	14999			2L	21400000	21419999	19999
2L	6703500	6704400	900			2L	9405600	9407700	2100			2L	22890000	22929999	39999			2L	21420000	21444999	24999
2L	6705300	6707400	2100			2L	9408000	9408300	300			2L	22930000	22944999	14999			2L	21445000	21469999	24999
2L	6707700	6708600	900			2L	9409800	9410100	300			2L	22945000	22964999	19999			2L	21470000	21494999	24999
2L	6713100	6716100	3000			2L	9410700	9411000	300			2L	22965000	22984999	19999			2L	21495000	21524999	29999
2L	6737100	6738600	1500			2L	9411300	9419100	7800			2R	10000	94999	84999			2L	21525000	21554999	29999
2L	6743100	6774900	31800			2L	9419700	9420000	300			2R	95000	109999	14999			2L	21555000	21574999	19999
2L	6775800	6776400	600			2L	9423600	9427800	4200			2R	130000	149999	19999			2L	21575000	21619999	44999
2L	6776700	6783000	6300			2L	9474000	9475200	1200			2R	150000	179999	29999			2L	21630000	21654999	24999
2L	6784200	6795300	11100			2L	9485100	9486300	1200			2R	180000	204999	24999			2L	21655000	21684999	29999
2L	6798900	6829500	30600			2L	9503100	9505500	2400			2R	205000	319999	114999			2L	21685000	21734999	49999
2L	6834900	6837900	3000			2L	9522600	9552000	29400			2R	320000	334999	14999			2L	21735000	21754999	19999
2L	6838200	6838800	600			2L	9552300	9562500	10200			2R	335000	359999	24999			2L	21755000	21799999	44999
2L	6867000	6868200	1200			2L	9564300	9567600	3300			2R	370000	394999	24999			2L	21800000	22094999	294999
2L	6870900	6872400	1500			2L	9579600	9594900	15300			2R	395000	724999	329999			2L	22095000	22119999	24999
2L	6884100	6886200	2100			2L	9595200	9603300	8100			2R	725000	754999	29999			2L	22120000	22134999	14999
2L	6893400	6893700	300			2L	9603600	9612000	8400			2R	755000	769999	14999			2L	22135000	22149999	14999
2L	6896700	6898500	1800			2L	9623400	9625500	2100			2R	770000	929999	159999			2L	22150000	22169999	19999
2L	6918600	6919500	900			2L	9625800	9639300	13500			2R	930000	949999	19999			2L	22170000	22184999	14999
2L	6931500	6938400	6900			2L	9639600	9668400	28800			2R	1015000	1029999	14999			2L	22185000	22219999	34999
2L	6976200	6978300	2100			2L	9668700	9671400	2700			2R	1030000	1134999	104999			2L	22235000	22249999	14999
2L	6978600	6980400	1800			2L	9676200	9680400	4200			2R	1135000	1254999	119999			2L	22250000	22264999	14999
2L	6980700	6991500	10800			2L	9683100	9687300	4200			2R	1265000	1284999	19999			2L	22265000	22349999	84999
2L	6998400	7003200	4800			2L	9716400	9729900	13500			2R	1285000	1439999	154999			2L	22350000	22364999	14999
2L	7004100	7007100	3000			2L	9730200	9744600	14400			2R	1440000	1474999	34999			2L	22365000	22379999	14999
2L	7020300	7022100	1800			2L	9746700	9751800	5100			2R	1475000	1489999	14999			2L	22380000	22399999	19999
2L	7047000	7049700	2700			2L	9767400	9775800	8400			2R	1500000	1539999	39999			2L	22400000	22414999	14999
2L	7053600	7054200	600			2L	9779100	9783000	3900			2R	1540000	1554999	14999			2L	22430000	22449999	19999
2L	7072500	7076400	3900			2L	9804300	9811800	7500			2R	1555000	1584999	29999			2L	22450000	22484999	34999
2L	7078800	7093800	15000			2L	9812700	9814500	1800			2R	1595000	1614999	19999			2L	22495000	22524999	29999
2L	7096200	7101900	5700			2L	9814800	9855000	40200			2R	1615000	1639999	24999			2L	22535000	22554999	19999
2L	7102500	7102800	300			2L	9856200	9864600	8400			2R	1650000	1669999	19999			2L	22555000	22754999	199999
2L	7103100	7104000	900			2L	9864900	9870900	6000			2R	1670000	1854999	184999			2L	22755000	22769999	14999
2L	7104300	7109700	5400			2L	9922500	9930900	8400			2R	1870000	1904999	34999			2L	22770000	22789999	19999
2L	7115100	7129800	14700			2L	10026900	10039500	12600			2R	1905000	1924999	19999			2L	22790000	22804999	14999
2L	7130100	7130700	600			2L	10039800	10051200	11400			2R	1935000	1959999	24999			2L	22805000	22929999	124999
2L	7131000	7131600	600			2L	10073400	10075200	1800			2R	1960000	1974999	14999			2L	22930000	22944999	14999
2L	7131900	7136700	4800			2L	10078200	10093800	15600			2R	1975000	2019999	44999			2L	22945000	22959999	14999
2L	7138200	7140600	2400			2L	10094400	10101300	6900			2R	2020000	2039999	19999			2L	22960000	22984999	24999
2L	7142400	7145400	3000			2L	10101600	10110300	8700			2R	2040000	2054999	14999			2R	10000	149999	139999
2L	7147800	7152300	4500			2L	10110900	10129200	18300			2R	2055000	2084999	29999			2R	150000	174999	24999
2L	7166400	7168800	2400			2L	10129800	10133100	3300			2R	2085000	2104999	19999			2R	175000	314999	139999
2L	7169700	7170300	600			2L	10148400	10156500	8100			2R	2105000	2129999	24999			2R	315000	334999	19999
2L	7191600	7192500	900			2L	10452600	10470600	18000			2R	2130000	2149999	19999			2R	335000	359999	24999
2L	7196100	7206600	10500			2L	10529100	10531200	2100			2R	2150000	2209999	59999			2R	360000	559999	199999
2L	7209600	7212300	2700			2L	10562100	10592400	30300			2R	2210000	2229999	19999			2R	560000	709999	149999
2L	7215300	7219200	3900			2L	10602600	10617900	15300			2R	2230000	2269999	39999			2R	720000	924999	204999
2L	7224900	7225200	300			2L	10618200	10618800	600			2R	2270000	2309999	39999			2R	925000	944999	19999
2L	7228500	7232400	3900			2L	10619100	10619400	300			2R	2310000	2344999	34999			2R	955000	1254999	299999
2L	7232700	7234200	1500			2L	10619700	10621500	1800			2R	2345000	2384999	39999			2R	1265000	1289999	24999
2L	7234500	7238400	3900			2L	10621800	10626900	5100			2R	2385000	2499999	114999			2R	1290000	1439999	149999
2L	7251000	7251600	600			2L	10629600	10633800	4200			2R	2500000	2519999	19999			2R	1440000	1464999	24999
2L	7265700	7281600	15900			2L	10638300	10638600	300			2R	2520000	2544999	24999			2R	1495000	1539999	44999
2L	7283700	7305600	21900			2L	10638900	10644600	5700			2R	2545000	2559999	14999			2R	1540000	1554999	14999
2L	7310400	7311600	1200			2L	10645500	10651200	5700			2R	2560000	2584999	24999			2R	1555000	1589999	34999
2L	7314000	7316100	2100			2L	10659000	10661100	2100			2R	2585000	2604999	19999			2R	1590000	1614999	24999
2L	7316400	7316700	300			2L	10661400	10665600	4200			2R	2605000	2629999	24999			2R	1615000	1639999	24999
2L	7317000	7329300	12300			2L	10668600	10671600	3000			2R	2630000	2644999	14999			2R	1650000	1669999	19999
2L	7331100	7333800	2700			2L	10675800	10686600	10800			2R	2645000	2699999	54999			2R	1670000	1854999	184999
2L	7334100	7343400	9300			2L	10686900	10690500	3600			2R	2700000	2759999	59999			2R	1855000	1869999	14999
2L	7350900	7356600	5700			2L	10690800	10697400	6600			2R	2760000	2774999	14999			2R	1870000	1904999	34999
2L	7360500	7361700	1200			2L	10697700	10707000	9300			2R	2775000	2809999	34999			2R	1905000	1924999	19999
2L	7366200	7369200	3000			2L	10708800	10709400	600			2R	2810000	2834999	24999			2R	1925000	1959999	34999
2L	7371000	7378200	7200			2L	10709700	10713300	3600			2R	2835000	2859999	24999			2R	1960000	1974999	14999
2L	7383000	7383900	900			2L	10750800	10758600	7800			2R	2860000	2874999	14999			2R	1975000	1999999	24999
2L	7389900	7390800	900			2L	10773300	10785300	12000			2R	2875000	2899999	24999			2R	2000000	2019999	19999
2L	7398900	7405500	6600			2L	10786200	10786500	300			2R	2900000	2914999	14999			2R	2020000	2039999	19999
2L	7406100	7407900	1800			2L	10787400	10793100	5700			2R	2915000	2934999	19999			2R	2040000	2054999	14999
2L	7432200	7446300	14100			2L	10805700	10826700	21000			2R	2935000	2949999	14999			2R	2055000	2079999	24999
2L	7449000	7461300	12300			2L	10876500	10876800	300			2R	2960000	2984999	24999			2R	2090000	2104999	14999
2L	7462500	7469100	6600			2L	10883400	10889400	6000			2R	2985000	3029999	44999			2R	2105000	2124999	19999
2L	7469700	7475100	5400			2L	10892400	10893900	1500			2R	3030000	3074999	44999			2R	2125000	2154999	29999
2L	7475400	7482000	6600			2L	10894200	10894500	300			2R	3075000	3114999	39999			2R	2155000	2209999	54999
2L	7482900	7494900	12000			2L	10896900	10899300	2400			2R	3115000	3134999	19999			2R	2210000	2229999	19999
2L	7497300	7500300	3000			2L	10899600	10904100	4500			2R	3135000	3164999	29999			2R	2230000	2269999	39999
2L	7500600	7509300	8700			2L	10904400	10910400	6000			2R	3175000	3189999	14999			2R	2270000	2309999	39999
2L	7509600	7517100	7500			2L	10913100	10928100	15000			2R	3190000	3204999	14999			2R	2310000	2369999	59999
2L	7517700	7518000	300			2L	10928400	10929000	600			2R	3205000	3239999	34999			2R	2370000	2384999	14999
2L	7518300	7534500	16200			2L	11018400	11033700	15300			2R	3240000	3269999	29999			2R	2385000	2499999	114999
2L	7536300	7539900	3600			2L	11034000	11049900	15900			2R	3270000	3294999	24999			2R	2500000	2519999	19999
2L	7540500	7548300	7800			2L	11050200	11054700	4500			2R	3295000	3324999	29999			2R	2520000	2544999	24999
2L	7550400	7553100	2700			2L	11059500	11070000	10500			2R	3325000	3339999	14999			2R	2545000	2559999	14999
2L	7553700	7609200	55500			2L	11070300	11080800	10500			2R	3350000	3364999	14999			2R	2560000	2584999	24999
2L	7609500	7614600	5100			2L	11139900	11145900	6000			2R	3365000	3384999	19999			2R	2585000	2599999	14999
2L	7617000	7633500	16500			2L	11151000	11160600	9600			2R	3385000	3414999	29999			2R	2600000	2629999	29999
2L	7639200	7641600	2400			2L	11160900	11166600	5700			2R	3425000	3454999	29999			2R	2630000	2644999	14999
2L	7661100	7668300	7200			2L	11180400	11197500	17100			2R	3455000	3479999	24999			2R	2645000	2694999	49999
2L	7669200	7674300	5100			2L	11198100	11200500	2400			2R	3480000	3509999	29999			2R	2705000	2739999	34999
2L	7676100	7676400	300			2L	11302800	11309700	6900			2R	3510000	3524999	14999			2R	2740000	2759999	19999
2L	7676700	7682100	5400			2L	11318400	11321400	3000			2R	3525000	3539999	14999			2R	2760000	2774999	14999
2L	7682400	7683900	1500			2L	11366400	11377500	11100			2R	3540000	3564999	24999			2R	2775000	2809999	34999
2L	7686000	7707600	21600			2L	11385300	11408400	23100			2R	3565000	3584999	19999			2R	2810000	2829999	19999
2L	7709400	7728900	19500			2L	11412300	11419200	6900			2R	3585000	3599999	14999			2R	2830000	2859999	29999
2L	7741200	7751100	9900			2L	11419800	11420100	300			2R	3600000	3614999	14999			2R	2860000	2879999	19999
2L	7751400	7752300	900			2L	11420400	11420700	300			2R	3625000	3664999	39999			2R	2880000	2899999	19999
2L	7752600	7755300	2700			2L	11421000	11421300	300			2R	3675000	3699999	24999			2R	2900000	2934999	34999
2L	7760400	7762800	2400			2L	11421600	11424000	2400			2R	3700000	3719999	19999			2R	2935000	2949999	14999
2L	7766700	7769100	2400			2L	11424300	11427000	2700			2R	3720000	3779999	59999			2R	2950000	3029999	79999
2L	7787400	7792800	5400			2L	11551200	11559000	7800			2R	3780000	3804999	24999			2R	3030000	3074999	44999
2L	7806900	7808400	1500			2L	11601900	11614200	12300			2R	3805000	3824999	19999			2R	3075000	3114999	39999
2L	7812900	7815000	2100			2L	11615400	11626800	11400			2R	3825000	3844999	19999			2R	3115000	3134999	19999
2L	7815600	7817100	1500			2L	11629500	11642400	12900			2R	3845000	3859999	14999			2R	3135000	3164999	29999
2L	7819800	7820400	600			2L	11642700	11643000	300			2R	3860000	3874999	14999			2R	3175000	3204999	29999
2L	7839000	7856700	17700			2L	11645100	11658000	12900			2R	3875000	3904999	29999			2R	3205000	3269999	64999
2L	7857000	7883400	26400			2L	11658300	11658900	600			2R	3905000	3939999	34999			2R	3270000	3294999	24999
2L	7892700	7903800	11100			2L	11661300	11661600	300			2R	3940000	3954999	14999			2R	3295000	3324999	29999
2L	7904100	7904700	600			2L	11661900	11668200	6300			2R	3955000	3969999	14999			2R	3325000	3339999	14999
2L	7905000	7914300	9300			2L	11668500	11673300	4800			2R	3970000	3984999	14999			2R	3350000	3364999	14999
2L	7914600	7915200	600			2L	11676300	11681700	5400			2R	3985000	4019999	34999			2R	3365000	3384999	19999
2L	7917300	7918200	900			2L	11686200	11696100	9900			2R	4020000	4044999	24999			2R	3385000	3414999	29999
2L	7918500	7918800	300			2L	11698500	11702700	4200			2R	4045000	4059999	14999			2R	3425000	3454999	29999
2L	7919100	7919400	300			2L	11721900	11730000	8100			2R	4060000	4124999	64999			2R	3455000	3474999	19999
2L	7919700	7936200	16500			2L	11736300	11748000	11700			2R	4125000	4139999	14999			2R	3485000	3509999	24999
2L	7936500	7943100	6600			2L	11832600	11844300	11700			2R	4140000	4279999	139999			2R	3510000	3524999	14999
2L	7943400	7947600	4200			2L	11847000	11852100	5100			2R	4280000	4309999	29999			2R	3525000	3539999	14999
2L	7947900	7951500	3600			2L	11861100	11861400	300			2R	4310000	4324999	14999			2R	3540000	3554999	14999
2L	7952400	7959300	6900			2L	11861700	11863200	1500			2R	4325000	4459999	134999			2R	3565000	3584999	19999
2L	7959900	7965000	5100			2L	11877900	11883600	5700			2R	4460000	4484999	24999			2R	3585000	3599999	14999
2L	7965300	7966200	900			2L	11885700	11888400	2700			2R	4485000	4499999	14999			2R	3600000	3619999	19999
2L	7966500	7966800	300			2L	11893200	11896800	3600			2R	4500000	4519999	19999			2R	3620000	3664999	44999
2L	7967400	7967700	300			2L	11911800	11916000	4200			2R	4520000	4544999	24999			2R	3675000	3699999	24999
2L	7968300	7968600	300			2L	11932800	11941500	8700			2R	4555000	4569999	14999			2R	3700000	3719999	19999
2L	7968900	7969500	600			2L	11963100	11972100	9000			2R	4570000	4609999	39999			2R	3720000	3734999	14999
2L	7969800	7975500	5700			2L	12079500	12092700	13200			2R	4620000	4649999	29999			2R	3735000	3774999	39999
2L	7989600	7991400	1800			2L	12110100	12140100	30000			2R	4650000	4684999	34999			2R	3775000	3804999	29999
2L	7996500	7997700	1200			2L	12141000	12141300	300			2R	4685000	4779999	94999			2R	3805000	3829999	24999
2L	8005200	8008500	3300			2L	12143100	12143700	600			2R	4780000	4804999	24999			2R	3830000	3844999	14999
2L	8023800	8027700	3900			2L	12149700	12151800	2100			2R	4805000	4829999	24999			2R	3845000	3859999	14999
2L	8062500	8063400	900			2L	12161100	12168600	7500			2R	4840000	4879999	39999			2R	3860000	3874999	14999
2L	8083800	8084400	600			2L	12190800	12203700	12900			2R	4880000	4894999	14999			2R	3875000	3904999	29999
2L	8084700	8085000	300			2L	12207300	12214500	7200			2R	4895000	4949999	54999			2R	3905000	3939999	34999
2L	8090400	8099400	9000			2L	12240000	12240300	300			2R	4950000	4974999	24999			2R	3940000	3954999	14999
2L	8099700	8100000	300			2L	12240600	12243600	3000			2R	4985000	5004999	19999			2R	3955000	3969999	14999
2L	8100600	8105700	5100			2L	12243900	12244200	300			2R	5005000	5019999	14999			2R	3970000	3984999	14999
2L	8110200	8115000	4800			2L	12246600	12246900	300			2R	5030000	5054999	24999			2R	3985000	4014999	29999
2L	8129400	8133300	3900			2L	12247200	12248100	900			2R	5055000	5069999	14999			2R	4030000	4044999	14999
2L	8136300	8154000	17700			2L	12258000	12261600	3600			2R	5080000	5094999	14999			2R	4045000	4059999	14999
2L	8154300	8155200	900			2L	12261900	12273300	11400			2R	5095000	5124999	29999			2R	4060000	4094999	34999
2L	8163900	8169600	5700			2L	12275400	12294000	18600			2R	5125000	5139999	14999			2R	4095000	4114999	19999
2L	8171700	8177700	6000			2L	12294600	12294900	300			2R	5140000	5169999	29999			2R	4125000	4139999	14999
2L	8178000	8178900	900			2L	12295500	12295800	300			2R	5180000	5199999	19999			2R	4140000	4279999	139999
2L	8180700	8186700	6000			2L	12296100	12300300	4200			2R	5200000	5234999	34999			2R	4280000	4309999	29999
2L	8203500	8205600	2100			2L	12301500	12307800	6300			2R	5235000	5254999	19999			2R	4310000	4324999	14999
2L	8224800	8238900	14100			2L	12309300	12311100	1800			2R	5255000	5274999	19999			2R	4325000	4459999	134999
2L	8242200	8247600	5400			2L	12313800	12337200	23400			2R	5275000	5289999	14999			2R	4460000	4484999	24999
2L	8247900	8248500	600			2L	12338700	12340500	1800			2R	5290000	5314999	24999			2R	4485000	4499999	14999
2L	8248800	8258100	9300			2L	12343200	12346200	3000			2R	5315000	5334999	19999			2R	4500000	4519999	19999
2L	8261700	8264100	2400			2L	12346500	12348300	1800			2R	5335000	5359999	24999			2R	4520000	4544999	24999
2L	8264400	8264700	300			2L	12348600	12348900	300			2R	5360000	5384999	24999			2R	4555000	4574999	19999
2L	8265000	8297100	32100			2L	12349200	12350100	900			2R	5385000	5429999	44999			2R	4575000	4609999	34999
2L	8327400	8332500	5100			2L	12355200	12382800	27600			2R	5440000	5464999	24999			2R	4620000	4774999	154999
2L	8332800	8333400	600			2L	12383700	12387000	3300			2R	5465000	5479999	14999			2R	4790000	4814999	24999
2L	8333700	8334900	1200			2L	12389400	12389700	300			2R	5480000	5494999	14999			2R	4815000	4834999	19999
2L	8337000	8341800	4800			2L	12390000	12405000	15000			2R	5495000	5579999	84999			2R	4845000	4879999	34999
2L	8343300	8353500	10200			2L	12406800	12408000	1200			2R	5580000	5599999	19999			2R	4880000	4949999	69999
2L	8388900	8397300	8400			2L	12408300	12409800	1500			2R	5600000	5699999	99999			2R	4950000	4974999	24999
2L	8421900	8427300	5400			2L	12412200	12417900	5700			2R	5710000	5724999	14999			2R	4985000	5004999	19999
2L	8443800	8444700	900			2L	12418500	12422700	4200			2R	5735000	5749999	14999			2R	5005000	5019999	14999
2L	8445000	8446800	1800			2L	12441900	12455100	13200			2R	5750000	5764999	14999			2R	5020000	5034999	14999
2L	8468400	8475900	7500			2L	12463200	12475200	12000			2R	5765000	5779999	14999			2R	5035000	5054999	19999
2L	8478600	8486700	8100			2L	12487200	12490800	3600			2R	5780000	5799999	19999			2R	5055000	5069999	14999
2L	8487000	8489100	2100			2L	12491100	12505200	14100			2R	5800000	5829999	29999			2R	5080000	5094999	14999
2L	8491200	8498100	6900			2L	12570900	12591600	20700			2R	5830000	5844999	14999			2R	5095000	5124999	29999
2L	8499900	8505000	5100			2L	12594300	12603000	8700			2R	5845000	5859999	14999			2R	5125000	5139999	14999
2L	8529300	8533800	4500			2L	12605700	12612300	6600			2R	5860000	5874999	14999			2R	5140000	5169999	29999
2L	8546400	8553000	6600			2L	12622500	12652500	30000			2R	5875000	5914999	39999			2R	5180000	5199999	19999
2L	8554200	8557800	3600			2L	12657900	12673200	15300			2R	5915000	5934999	19999			2R	5200000	5234999	34999
2L	8558100	8560500	2400			2L	12765000	12771300	6300			2R	5935000	5954999	19999			2R	5235000	5254999	19999
2L	8561100	8567100	6000			2L	12779100	12781800	2700			2R	5965000	5984999	19999			2R	5255000	5284999	29999
2L	8568600	8569500	900			2L	12789300	12789900	600			2R	5985000	6009999	24999			2R	5295000	5314999	19999
2L	8570100	8587500	17400			2L	12798300	12806100	7800			2R	6010000	6029999	19999			2R	5315000	5334999	19999
2L	8589300	8589900	600			2L	12823200	12833700	10500			2R	6030000	6044999	14999			2R	5335000	5359999	24999
2L	8591100	8594700	3600			2L	12834900	12844500	9600			2R	6045000	6094999	49999			2R	5360000	5384999	24999
2L	8601600	8619300	17700			2L	12865200	12868200	3000			2R	6095000	6139999	44999			2R	5385000	5429999	44999
2L	8619600	8635200	15600			2L	12870600	12872700	2100			2R	6140000	6159999	19999			2R	5440000	5464999	24999
2L	8638200	8640300	2100			2L	12873000	12873300	300			2R	6160000	6189999	29999			2R	5465000	5479999	14999
2L	8640600	8645700	5100			2L	12873600	12893700	20100			2R	6200000	6304999	104999			2R	5480000	5494999	14999
2L	8648400	8652000	3600			2L	12897300	12897600	300			2R	6305000	6319999	14999			2R	5495000	5559999	64999
2L	8652300	8662500	10200			2L	12898200	12904800	6600			2R	6330000	6354999	24999			2R	5560000	5574999	14999
2L	8663100	8673900	10800			2L	12905100	12933900	28800			2R	6365000	6419999	54999			2R	5585000	5709999	124999
2L	8679600	8683200	3600			2L	12941100	12942900	1800			2R	6420000	6444999	24999			2R	5710000	5724999	14999
2L	8693100	8705100	12000			2L	12953100	12969900	16800			2R	6445000	6459999	14999			2R	5735000	5749999	14999
2L	8718300	8719200	900			2L	13023600	13033200	9600			2R	6460000	6489999	29999			2R	5750000	5769999	19999
2L	8719500	8723400	3900			2L	13035000	13038300	3300			2R	6490000	6504999	14999			2R	5770000	5799999	29999
2L	8730300	8730600	300			2L	13041000	13048500	7500			2R	6505000	6529999	24999			2R	5800000	5829999	29999
2L	8731500	8736300	4800			2L	13053300	13059300	6000			2R	6530000	6619999	89999			2R	5830000	5844999	14999
2L	8753100	8756100	3000			2L	13062300	13069200	6900			2R	6630000	6669999	39999			2R	5845000	5859999	14999
2L	8757300	8763000	5700			2L	13071900	13074600	2700			2R	6670000	6694999	24999			2R	5860000	5874999	14999
2L	8765400	8775900	10500			2L	13085100	13090200	5100			2R	6695000	6709999	14999			2R	5875000	5914999	39999
2L	8776200	8776800	600			2L	13091100	13095600	4500			2R	6710000	6729999	19999			2R	5915000	5934999	19999
2L	8777100	8780100	3000			2L	13095900	13113000	17100			2R	6730000	6759999	29999			2R	5935000	5954999	19999
2L	8780400	8786100	5700			2L	13115400	13116300	900			2R	6760000	6784999	24999			2R	5965000	5989999	24999
2L	8787900	8800200	12300			2L	13116600	13116900	300			2R	6785000	6894999	109999			2R	5990000	6009999	19999
2L	8803800	8809800	6000			2L	13119300	13120800	1500			2R	6895000	6919999	24999			2R	6010000	6029999	19999
2L	8810100	8819100	9000			2L	13121100	13125000	3900			2R	6920000	6994999	74999			2R	6030000	6044999	14999
2L	8821200	8826900	5700			2L	13129200	13136700	7500			2R	6995000	7019999	24999			2R	6045000	6099999	54999
2L	8829000	8853000	24000			2L	13137000	13144500	7500			2R	7020000	7034999	14999			2R	6100000	6139999	39999
2L	8853900	8859300	5400			2L	13229100	13236000	6900			2R	7035000	7059999	24999			2R	6140000	6159999	19999
2L	8859600	8859900	300			2L	13254900	13260300	5400			2R	7060000	7084999	24999			2R	6160000	6189999	29999
2L	8860800	8862300	1500			2L	13267200	13275300	8100			2R	7095000	7109999	14999			2R	6200000	6304999	104999
2L	8862600	8875500	12900			2L	13276200	13278600	2400			2R	7110000	7149999	39999			2R	6305000	6319999	14999
2L	8880300	8886900	6600			2L	13305300	13312500	7200			2R	7150000	7164999	14999			2R	6330000	6354999	24999
2L	8889600	8895600	6000			2L	13327500	13332000	4500			2R	7175000	7194999	19999			2R	6365000	6419999	54999
2L	8895900	8913600	17700			2L	13335000	13354200	19200			2R	7195000	7224999	29999			2R	6420000	6444999	24999
2L	8917800	8925600	7800			2L	13355100	13355400	300			2R	7225000	7244999	19999			2R	6445000	6459999	14999
2L	8925900	8930100	4200			2L	13357800	13362300	4500			2R	7245000	7259999	14999			2R	6460000	6489999	29999
2L	8930400	8931900	1500			2L	13423200	13439400	16200			2R	7260000	7279999	19999			2R	6490000	6504999	14999
2L	8933400	8939700	6300			2L	13448700	13449600	900			2R	7280000	7294999	14999			2R	6505000	6529999	24999
2L	8944800	8948100	3300			2L	13456800	13468200	11400			2R	7295000	7324999	29999			2R	6530000	6614999	84999
2L	8953200	8955000	1800			2L	13470000	13473000	3000			2R	7325000	7339999	14999			2R	6630000	6669999	39999
2L	8955300	8959500	4200			2L	13474200	13475400	1200			2R	7340000	7354999	14999			2R	6670000	6694999	24999
2L	8961900	8967900	6000			2L	13476000	13480500	4500			2R	7355000	7429999	74999			2R	6695000	6709999	14999
2L	8971800	8983500	11700			2L	13480800	13481400	600			2R	7430000	7469999	39999			2R	6710000	6729999	19999
2L	8987700	8990400	2700			2L	13482300	13488000	5700			2R	7480000	7504999	24999			2R	6730000	6744999	14999
2L	9024600	9035700	11100			2L	13492200	13499100	6900			2R	7515000	7539999	24999			2R	6745000	6764999	19999
2L	9046800	9064500	17700			2L	13509900	13520700	10800			2R	7540000	7564999	24999			2R	6765000	6784999	19999
2L	9066300	9069600	3300			2L	13521000	13522500	1500			2R	7565000	7579999	14999			2R	6785000	6894999	109999
2L	9071100	9073800	2700			2L	13527600	13543800	16200			2R	7580000	7709999	129999			2R	6895000	6914999	19999
2L	9078600	9080700	2100			2L	13575000	13584900	9900			2R	7710000	7729999	19999			2R	6915000	6994999	79999
2L	9085800	9100500	14700			2L	13585200	13591500	6300			2R	7740000	7774999	34999			2R	6995000	7019999	24999
2L	9104700	9115500	10800			2L	13591800	13592100	300			2R	7790000	7854999	64999			2R	7020000	7039999	19999
2L	9128700	9131100	2400			2L	13593900	13599300	5400			2R	7855000	7874999	19999			2R	7040000	7059999	19999
2L	9132000	9147900	15900			2L	13600200	13619400	19200			2R	7875000	7914999	39999			2R	7060000	7094999	34999
2L	9155100	9163800	8700			2L	13620000	13620900	900			2R	7930000	8029999	99999			2R	7095000	7109999	14999
2L	9172800	9174900	2100			2L	13621500	13626300	4800			2R	8030000	8054999	24999			2R	7110000	7149999	39999
2L	9178500	9182700	4200			2L	13664700	13674300	9600			2R	8065000	8089999	24999			2R	7150000	7164999	14999
2L	9185400	9189900	4500			2L	13680600	13683300	2700			2R	8090000	8134999	44999			2R	7175000	7194999	19999
2L	9191700	9192600	900			2L	13686900	13690200	3300			2R	8145000	8164999	19999			2R	7195000	7224999	29999
2L	9194700	9210900	16200			2L	13692000	13692900	900			2R	8165000	8184999	19999			2R	7225000	7244999	19999
2L	9212100	9218100	6000			2L	13693200	13705800	12600			2R	8185000	8204999	19999			2R	7245000	7259999	14999
2L	9222600	9225300	2700			2L	13706100	13706400	300			2R	8205000	8229999	24999			2R	7260000	7279999	19999
2L	9225600	9227400	1800			2L	13707000	13715100	8100			2R	8230000	8244999	14999			2R	7280000	7294999	14999
2L	9228000	9234300	6300			2L	13722300	13725900	3600			2R	8245000	8289999	44999			2R	7295000	7319999	24999
2L	9234600	9235500	900			2L	13733100	13751100	18000			2R	8290000	8309999	19999			2R	7320000	7339999	19999
2L	9258600	9260100	1500			2L	13758000	13761300	3300			2R	8310000	8324999	14999			2R	7340000	7354999	14999
2L	9262200	9265500	3300			2L	13844700	13852800	8100			2R	8325000	8339999	14999			2R	7355000	7464999	109999
2L	9265800	9266100	300			2L	13862400	13872900	10500			2R	8340000	8354999	14999			2R	7465000	7479999	14999
2L	9278400	9281100	2700			2L	13876500	13891500	15000			2R	8355000	8394999	39999			2R	7480000	7504999	24999
2L	9283800	9303600	19800			2L	13906200	13909500	3300			2R	8395000	8409999	14999			2R	7505000	7519999	14999
2L	9306000	9324300	18300			2L	13913100	13927500	14400			2R	8410000	8454999	44999			2R	7520000	7539999	19999
2L	9326100	9328200	2100			2L	13930500	13949700	19200			2R	8455000	8479999	24999			2R	7540000	7564999	24999
2L	9333300	9342000	8700			2L	13950600	13992300	41700			2R	8480000	8499999	19999			2R	7565000	7579999	14999
2L	9344100	9347700	3600			2L	13992600	13992900	300			2R	8500000	8519999	19999			2R	7580000	7594999	14999
2L	9349200	9377400	28200			2L	13995900	14001600	5700			2R	8520000	8539999	19999			2R	7595000	7709999	114999
2L	9377700	9392700	15000			2L	14044500	14048700	4200			2R	8540000	8554999	14999			2R	7710000	7729999	19999
2L	9402300	9409200	6900			2L	14049000	14051400	2400			2R	8555000	8574999	19999			2R	7740000	7774999	34999
2L	9411600	9413700	2100			2L	14058300	14065500	7200			2R	8585000	8604999	19999			2R	7790000	7854999	64999
2L	9423900	9426600	2700			2L	14066700	14073900	7200			2R	8605000	8639999	34999			2R	7855000	7874999	19999
2L	9438900	9447600	8700			2L	14074200	14074800	600			2R	8650000	8749999	99999			2R	7875000	7914999	39999
2L	9452400	9457200	4800			2L	14075100	14082900	7800			2R	8750000	8769999	19999			2R	7915000	7929999	14999
2L	9465600	9470400	4800			2L	14102100	14123100	21000			2R	8770000	8804999	34999			2R	7930000	8029999	99999
2L	9472800	9475200	2400			2L	14123400	14133000	9600			2R	8805000	8824999	19999			2R	8030000	8054999	24999
2L	9489000	9489600	600			2L	14135100	14142900	7800			2R	8825000	8844999	19999			2R	8065000	8089999	24999
2L	9489900	9490500	600			2L	14143200	14143500	300			2R	8845000	8869999	24999			2R	8090000	8139999	49999
2L	9502800	9513600	10800			2L	14144100	14145600	1500			2R	8870000	8929999	59999			2R	8150000	8164999	14999
2L	9523800	9536400	12600			2L	14146200	14148900	2700			2R	8930000	9019999	89999			2R	8165000	8184999	19999
2L	9541200	9551700	10500			2L	14151900	14157900	6000			2R	9020000	9039999	19999			2R	8185000	8204999	19999
2L	9552900	9563400	10500			2L	14158500	14162400	3900			2R	9040000	9059999	19999			2R	8205000	8219999	14999
2L	9578700	9581100	2400			2L	14162700	14175300	12600			2R	9060000	9084999	24999			2R	8230000	8244999	14999
2L	9582600	9587100	4500			2L	14175600	14182200	6600			2R	9085000	9109999	24999			2R	8245000	8289999	44999
2L	9588000	9593700	5700			2L	14182500	14184600	2100			2R	9110000	9129999	19999			2R	8290000	8309999	19999
2L	9595500	9603300	7800			2L	14201700	14209200	7500			2R	9130000	9189999	59999			2R	8325000	8339999	14999
2L	9603600	9609900	6300			2L	14209800	14215200	5400			2R	9190000	9209999	19999			2R	8340000	8354999	14999
2L	9618900	9620700	1800			2L	14236500	14245200	8700			2R	9210000	9294999	84999			2R	8365000	8394999	29999
2L	9629400	9645000	15600			2L	14258400	14270100	11700			2R	9295000	9314999	19999			2R	8395000	8414999	19999
2L	9645300	9646500	1200			2L	14298900	14307600	8700			2R	9325000	9339999	14999			2R	8415000	8449999	34999
2L	9646800	9650400	3600			2L	14379600	14388000	8400			2R	9340000	9369999	29999			2R	8460000	8479999	19999
2L	9650700	9654000	3300			2L	14388300	14392200	3900			2R	9370000	9394999	24999			2R	8480000	8499999	19999
2L	9661800	9669900	8100			2L	14392800	14395800	3000			2R	9395000	9434999	39999			2R	8500000	8524999	24999
2L	9673500	9676500	3000			2L	14414400	14436300	21900			2R	9445000	9464999	19999			2R	8525000	8539999	14999
2L	9678000	9686400	8400			2L	14436600	14441100	4500			2R	9465000	9479999	14999			2R	8540000	8554999	14999
2L	9689100	9696000	6900			2L	14441400	14445600	4200			2R	9480000	9704999	224999			2R	8555000	8574999	19999
2L	9713700	9716700	3000			2L	14445900	14454000	8100			2R	9715000	9734999	19999			2R	8585000	8604999	19999
2L	9720300	9729900	9600			2L	14459400	14465700	6300			2R	9750000	9784999	34999			2R	8605000	8644999	39999
2L	9730200	9744000	13800			2L	14466000	14466300	300			2R	9785000	9799999	14999			2R	8645000	8739999	94999
2L	9745800	9746400	600			2L	14469000	14474700	5700			2R	9800000	9829999	29999			2R	8740000	8754999	14999
2L	9752100	9753600	1500			2L	14508900	14511000	2100			2R	9830000	9844999	14999			2R	8755000	8769999	14999
2L	9753900	9754200	300			2L	14511300	14513700	2400			2R	9855000	9879999	24999			2R	8770000	8804999	34999
2L	9754800	9756600	1800			2L	14514000	14515500	1500			2R	9880000	9894999	14999			2R	8805000	8824999	19999
2L	9768300	9769200	900			2L	14521800	14538900	17100			2R	9895000	9919999	24999			2R	8825000	8844999	19999
2L	9773100	9774300	1200			2L	14539200	14563800	24600			2R	9920000	9959999	39999			2R	8845000	8864999	19999
2L	9796200	9808800	12600			2L	14565900	14568600	2700			2R	9960000	9979999	19999			2R	8865000	8929999	64999
2L	9811500	9812100	600			2L	14570400	14584800	14400			2R	9980000	9999999	19999			2R	8930000	9019999	89999
2L	9812400	9825900	13500			2L	14588100	14588700	600			2R	10000000	10029999	29999			2R	9020000	9039999	19999
2L	9827700	9842400	14700			2L	14589000	14596800	7800			2R	10030000	10059999	29999			2R	9040000	9059999	19999
2L	9843300	9850500	7200			2L	14600100	14613300	13200			2R	10060000	10079999	19999			2R	9060000	9084999	24999
2L	9851400	9855600	4200			2L	14616300	14619000	2700			2R	10080000	10104999	24999			2R	9085000	9109999	24999
2L	9857400	9858300	900			2L	14619300	14642400	23100			2R	10105000	10124999	19999			2R	9110000	9129999	19999
2L	9871500	9879000	7500			2L	14651700	14655300	3600			2R	10125000	10144999	19999			2R	9130000	9194999	64999
2L	9884400	9885000	600			2L	14660400	14664300	3900			2R	10145000	10159999	14999			2R	9195000	9209999	14999
2L	9885300	9885900	600			2L	14724900	14735100	10200			2R	10160000	10189999	29999			2R	9210000	9294999	84999
2L	9925800	9927300	1500			2L	14743200	14752500	9300			2R	10190000	10219999	29999			2R	9295000	9314999	19999
2L	9927600	9934500	6900			2L	14782500	14784300	1800			2R	10220000	10239999	19999			2R	9325000	9339999	14999
2L	9943200	9946200	3000			2L	14784600	14785800	1200			2R	10250000	10299999	49999			2R	9340000	9369999	29999
2L	9986700	9990300	3600			2L	14799300	14803800	4500			2R	10300000	10314999	14999			2R	9370000	9384999	14999
2L	10013400	10021200	7800			2L	14811600	14816100	4500			2R	10325000	10344999	19999			2R	9400000	9419999	19999
2L	10027500	10027800	300			2L	14824500	14831400	6900			2R	10345000	10369999	24999			2R	9420000	9434999	14999
2L	10028100	10032300	4200			2L	14840400	14850900	10500			2R	10370000	10389999	19999			2R	9445000	9464999	19999
2L	10033800	10038900	5100			2L	14905500	14918700	13200			2R	10390000	10409999	19999			2R	9465000	9479999	14999
2L	10041000	10043100	2100			2L	14926800	14931300	4500			2R	10410000	10459999	49999			2R	9480000	9704999	224999
2L	10043700	10049700	6000			2L	15026700	15032700	6000			2R	10470000	10489999	19999			2R	9715000	9739999	24999
2L	10063800	10065900	2100			2L	15048600	15050100	1500			2R	10490000	10509999	19999			2R	9750000	9784999	34999
2L	10074600	10077600	3000			2L	15099300	15101400	2100			2R	10510000	10529999	19999			2R	9785000	9814999	29999
2L	10083000	10083900	900			2L	15129000	15138600	9600			2R	10530000	10639999	109999			2R	9815000	9829999	14999
2L	10086600	10093800	7200			2L	15139200	15140700	1500			2R	10640000	10654999	14999			2R	9830000	9844999	14999
2L	10094400	10101300	6900			2L	15144000	15162600	18600			2R	10655000	10734999	79999			2R	9855000	9879999	24999
2L	10101600	10109700	8100			2L	15162900	15178500	15600			2R	10745000	10759999	14999			2R	9880000	9919999	39999
2L	10116000	10117200	1200			2L	15181200	15182700	1500			2R	10760000	10794999	34999			2R	9920000	9934999	14999
2L	10122900	10131000	8100			2L	15184500	15194400	9900			2R	10795000	10819999	24999			2R	9935000	9979999	44999
2L	10175100	10178100	3000			2L	15194700	15197100	2400			2R	10820000	10849999	29999			2R	9980000	9999999	19999
2L	10220400	10221900	1500			2L	15197400	15198300	900			2R	10850000	10869999	19999			2R	10000000	10029999	29999
2L	10449000	10449900	900			2L	15198900	15211500	12600			2R	10870000	10884999	14999			2R	10040000	10059999	19999
2L	10461000	10461300	300			2L	15211800	15214200	2400			2R	10895000	10909999	14999			2R	10060000	10079999	19999
2L	10461600	10463100	1500			2L	15216000	15216300	300			2R	10910000	10999999	89999			2R	10080000	10104999	24999
2L	10489500	10489800	300			2L	15217200	15217500	300			2R	11000000	11019999	19999			2R	10105000	10124999	19999
2L	10497600	10500300	2700			2L	15217800	15220200	2400			2R	11020000	11034999	14999			2R	10125000	10144999	19999
2L	10526100	10529100	3000			2L	15225000	15230700	5700			2R	11035000	11084999	49999			2R	10145000	10159999	14999
2L	10537500	10541700	4200			2L	15276900	15278400	1500			2R	11085000	11104999	19999			2R	10160000	10189999	29999
2L	10551300	10559400	8100			2L	15278700	15280500	1800			2R	11105000	11129999	24999			2R	10190000	10219999	29999
2L	10568700	10578300	9600			2L	15280800	15281100	300			2R	11140000	11174999	34999			2R	10220000	10239999	19999
2L	10580100	10586700	6600			2L	15281400	15291000	9600			2R	11175000	11194999	19999			2R	10255000	10299999	44999
2L	10588800	10592100	3300			2L	15359700	15364800	5100			2R	11195000	11209999	14999			2R	10300000	10314999	14999
2L	10604700	10609800	5100			2L	15370800	15378000	7200			2R	11210000	11234999	24999			2R	10315000	10344999	29999
2L	10613100	10618500	5400			2L	15380700	15381900	1200			2R	11235000	11254999	19999			2R	10345000	10369999	24999
2L	10623900	10626300	2400			2L	15382200	15387600	5400			2R	11255000	11269999	14999			2R	10370000	10394999	24999
2L	10630200	10632000	1800			2L	15387900	15393600	5700			2R	11270000	11284999	14999			2R	10395000	10409999	14999
2L	10641000	10643100	2100			2L	15396300	15406800	10500			2R	11285000	11369999	84999			2R	10410000	10424999	14999
2L	10643400	10644600	1200			2L	15407100	15407400	300			2R	11370000	11399999	29999			2R	10425000	10454999	29999
2L	10645800	10648500	2700			2L	15407700	15425400	17700			2R	11400000	11419999	19999			2R	10465000	10489999	24999
2L	10660200	10660800	600			2L	15426000	15438000	12000			2R	11430000	11454999	24999			2R	10490000	10509999	19999
2L	10668300	10669500	1200			2L	15440400	15446100	5700			2R	11465000	11544999	79999			2R	10510000	10529999	19999
2L	10676700	10681500	4800			2L	15453600	15475200	21600			2R	11545000	11559999	14999			2R	10530000	10639999	109999
2L	10688100	10690500	2400			2L	15475500	15492600	17100			2R	11570000	11584999	14999			2R	10640000	10654999	14999
2L	10693200	10695600	2400			2L	15536700	15544200	7500			2R	11585000	11619999	34999			2R	10655000	10739999	84999
2L	10696200	10697400	1200			2L	15567900	15571500	3600			2R	11620000	11649999	29999			2R	10740000	10759999	19999
2L	10697700	10698900	1200			2L	15579300	15585300	6000			2R	11650000	11669999	19999			2R	10760000	10794999	34999
2L	10701600	10705500	3900			2L	15602100	15603000	900			2R	11670000	11709999	39999			2R	10795000	10819999	24999
2L	10713000	10713600	600			2L	15603300	15606300	3000			2R	11710000	11734999	24999			2R	10820000	10849999	29999
2L	10713900	10716600	2700			2L	15609600	15618600	9000			2R	11735000	11749999	14999			2R	10850000	10869999	19999
2L	10717800	10718700	900			2L	15626700	15630000	3300			2R	11760000	11809999	49999			2R	10870000	10884999	14999
2L	10748400	10758600	10200			2L	15852000	15856500	4500			2R	11825000	11839999	14999			2R	10885000	10999999	114999
2L	10758900	10763100	4200			2L	15875400	15875700	300			2R	11840000	11879999	39999			2R	11000000	11024999	24999
2L	10781700	10785600	3900			2L	15876000	15894600	18600			2R	11890000	11904999	14999			2R	11035000	11084999	49999
2L	10785900	10786200	300			2L	15894900	15906600	11700			2R	11905000	11919999	14999			2R	11085000	11104999	19999
2L	10787400	10788300	900			2L	15909600	15924600	15000			2R	11920000	11934999	14999			2R	11105000	11129999	24999
2L	10790700	10793100	2400			2L	15986700	15989400	2700			2R	11935000	11984999	49999			2R	11140000	11174999	34999
2L	10794900	10801200	6300			2L	16058100	16059000	900			2R	11995000	12009999	14999			2R	11175000	11194999	19999
2L	10811400	10812600	1200			2L	16080000	16081800	1800			2R	12010000	12024999	14999			2R	11195000	11209999	14999
2L	10813800	10825200	11400			2L	16086300	16089300	3000			2R	12025000	12039999	14999			2R	11210000	11229999	19999
2L	10827600	10830300	2700			2L	16089600	16089900	300			2R	12040000	12064999	24999			2R	11230000	11254999	24999
2L	10830600	10830900	300			2L	16252200	16252500	300			2R	12075000	12089999	14999			2R	11255000	11269999	14999
2L	10834500	10837500	3000			2L	16404000	16409400	5400			2R	12090000	12109999	19999			2R	11270000	11284999	14999
2L	10841400	10843800	2400			2L	16446000	16462500	16500			2R	12110000	12129999	19999			2R	11285000	11369999	84999
2L	10861500	10863000	1500			2L	16462800	16470000	7200			2R	12130000	12149999	19999			2R	11370000	11399999	29999
2L	10864500	10866300	1800			2L	16568400	16572000	3600			2R	12160000	12179999	19999			2R	11400000	11419999	19999
2L	10884900	10887300	2400			2L	16605000	16614300	9300			2R	12180000	12209999	29999			2R	11430000	11454999	24999
2L	10893900	10894800	900			2L	16635000	16636800	1800			2R	12210000	12224999	14999			2R	11465000	11499999	34999
2L	10901400	10904700	3300			2L	16665300	16669800	4500			2R	12235000	12269999	34999			2R	11510000	11524999	14999
2L	10906200	10914000	7800			2L	16756200	16815600	59400			2R	12270000	12404999	134999			2R	11525000	11539999	14999
2L	10916700	10924500	7800			2L	16854900	16858200	3300			2R	12405000	12439999	34999			2R	11550000	11569999	19999
2L	10926000	10934700	8700			2L	16867500	16871700	4200			2R	12440000	12459999	19999			2R	11570000	11584999	14999
2L	10947900	10948200	300			2L	16995900	16998000	2100			2R	12480000	12494999	14999			2R	11585000	11614999	29999
2L	10956000	10959600	3600			2L	17038200	17041200	3000			2R	12495000	12544999	49999			2R	11615000	11669999	54999
2L	11016600	11018100	1500			2L	17176500	17186700	10200			2R	12545000	12559999	14999			2R	11670000	11709999	39999
2L	11018400	11022900	4500			2L	17195400	17199300	3900			2R	12560000	12579999	19999			2R	11710000	11734999	24999
2L	11025000	11046300	21300			2L	17200500	17201400	900			2R	12580000	12619999	39999			2R	11735000	11754999	19999
2L	11046600	11058300	11700			2L	17423100	17430300	7200			2R	12620000	12659999	39999			2R	11765000	11809999	44999
2L	11058600	11059200	600			2L	17434800	17446200	11400			2R	12660000	12674999	14999			2R	11810000	11824999	14999
2L	11059500	11064900	5400			2L	17526000	17535600	9600			2R	12675000	12689999	14999			2R	11825000	11839999	14999
2L	11067600	11069700	2100			2L	17652300	17667000	14700			2R	12690000	12719999	29999			2R	11840000	11874999	34999
2L	11070000	11079600	9600			2L	17883300	17886000	2700			2R	12720000	12739999	19999			2R	11875000	11889999	14999
2L	11151300	11153400	2100			2L	17977200	17979300	2100			2R	12740000	12754999	14999			2R	11890000	11904999	14999
2L	11157900	11160300	2400			2L	17991000	17996700	5700			2R	12755000	12834999	79999			2R	11905000	11919999	14999
2L	11160900	11162400	1500			2L	18044400	18046500	2100			2R	12845000	12889999	44999			2R	11920000	11934999	14999
2L	11163300	11165100	1800			2L	18080400	18086700	6300			2R	12890000	12904999	14999			2R	11935000	11984999	49999
2L	11181600	11183700	2100			2L	18088800	18097800	9000			2R	12915000	12939999	24999			2R	11995000	12009999	14999
2L	11195700	11197500	1800			2L	18142200	18145200	3000			2R	12950000	12974999	24999			2R	12010000	12024999	14999
2L	11198100	11200500	2400			2L	18181800	18190200	8400			2R	12985000	12999999	14999			2R	12035000	12054999	19999
2L	11200800	11201100	300			2L	18198600	18216000	17400			2R	13000000	13029999	29999			2R	12055000	12069999	14999
2L	11202600	11215200	12600			2L	18272100	18273900	1800			2R	13030000	13049999	19999			2R	12070000	12089999	19999
2L	11218800	11219400	600			2L	18465300	18465600	300			2R	13050000	13084999	34999			2R	12090000	12109999	19999
2L	11224500	11225700	1200			2L	18465900	18469200	3300			2R	13085000	13154999	69999			2R	12110000	12129999	19999
2L	11226600	11235300	8700			2L	18470100	18477900	7800			2R	13155000	13264999	109999			2R	12130000	12149999	19999
2L	11237400	11239200	1800			2L	18484200	18512100	27900			2R	13265000	13279999	14999			2R	12160000	12179999	19999
2L	11239500	11244300	4800			2L	18512400	18514200	1800			2R	13280000	13299999	19999			2R	12180000	12209999	29999
2L	11245200	11246100	900			2L	18515700	18549300	33600			2R	13300000	13314999	14999			2R	12210000	12224999	14999
2L	11246400	11249100	2700			2L	18569100	18571800	2700			2R	13315000	13329999	14999			2R	12235000	12404999	169999
2L	11250000	11250600	600			2L	18623100	18633600	10500			2R	13330000	13344999	14999			2R	12405000	12439999	34999
2L	11250900	11255700	4800			2L	18638400	18645600	7200			2R	13345000	13359999	14999			2R	12440000	12459999	19999
2L	11272200	11273400	1200			2L	18650100	18656100	6000			2R	13360000	13379999	19999			2R	12480000	12494999	14999
2L	11286300	11288100	1800			2L	18728100	18745200	17100			2R	13380000	13399999	19999			2R	12495000	12544999	49999
2L	11289600	11292300	2700			2L	18745500	18745800	300			2R	13400000	13419999	19999			2R	12545000	12564999	19999
2L	11301900	11311500	9600			2L	18747300	18759000	11700			2R	13420000	13434999	14999			2R	12565000	12579999	14999
2L	11320800	11338200	17400			2L	18759300	18776100	16800			2R	13435000	13449999	14999			2R	12580000	12624999	44999
2L	11341500	11342400	900			2L	18778200	18782400	4200			2R	13450000	13479999	29999			2R	12625000	12659999	34999
2L	11345700	11348100	2400			2L	18784800	18793200	8400			2R	13480000	13499999	19999			2R	12660000	12674999	14999
2L	11352000	11352300	300			2L	18794400	18815100	20700			2R	13500000	13524999	24999			2R	12675000	12689999	14999
2L	11352600	11353200	600			2L	18815400	18825600	10200			2R	13525000	13549999	24999			2R	12690000	12719999	29999
2L	11353800	11354400	600			2L	18840900	18851700	10800			2R	13550000	13564999	14999			2R	12720000	12739999	19999
2L	11368500	11374800	6300			2L	18852000	18853200	1200			2R	13575000	13589999	14999			2R	12740000	12754999	14999
2L	11375100	11377500	2400			2L	18867900	18869700	1800			2R	13590000	13609999	19999			2R	12755000	12814999	59999
2L	11381100	11398800	17700			2L	18870000	18882900	12900			2R	13610000	13624999	14999			2R	12815000	12834999	19999
2L	11399100	11425200	26100			2L	18883200	18887700	4500			2R	13625000	13654999	29999			2R	12845000	12889999	44999
2L	11426400	11428200	1800			2L	18888300	18895800	7500			2R	13655000	13669999	14999			2R	12890000	12904999	14999
2L	11433300	11435700	2400			2L	18896100	18902700	6600			2R	13680000	13734999	54999			2R	12905000	12919999	14999
2L	11436000	11436600	600			2L	18903000	18911400	8400			2R	13735000	13759999	24999			2R	12920000	12949999	29999
2L	11436900	11437200	300			2L	18919500	18928500	9000			2R	13760000	13814999	54999			2R	12950000	12969999	19999
2L	11439300	11439600	300			2L	18991800	19002300	10500			2R	13815000	13984999	169999			2R	12970000	12984999	14999
2L	11462400	11468100	5700			2L	19009500	19011000	1500			2R	13985000	14014999	29999			2R	12985000	12999999	14999
2L	11485800	11487000	1200			2L	19016100	19017600	1500			2R	14015000	14044999	29999			2R	13000000	13029999	29999
2L	11487300	11492100	4800			2L	19077600	19085700	8100			2R	14045000	14069999	24999			2R	13030000	13049999	19999
2L	11493300	11494200	900			2L	19087500	19091700	4200			2R	14070000	14164999	94999			2R	13050000	13154999	104999
2L	11519100	11523900	4800			2L	19092600	19098600	6000			2R	14175000	14244999	69999			2R	13155000	13264999	109999
2L	11524200	11525700	1500			2L	19101300	19106700	5400			2R	14245000	14264999	19999			2R	13265000	13279999	14999
2L	11528700	11540700	12000			2L	19109400	19110900	1500			2R	14265000	14284999	19999			2R	13280000	13299999	19999
2L	11547900	11556600	8700			2L	19200300	19202700	2400			2R	14285000	14299999	14999			2R	13300000	13314999	14999
2L	11559900	11561400	1500			2L	19205100	19209300	4200			2R	14310000	14324999	14999			2R	13315000	13329999	14999
2L	11569500	11585400	15900			2L	19216800	19227600	10800			2R	14335000	14359999	24999			2R	13330000	13344999	14999
2L	11585700	11596200	10500			2L	19231500	19237500	6000			2R	14360000	14389999	29999			2R	13345000	13359999	14999
2L	11596800	11613600	16800			2L	19238400	19244700	6300			2R	14390000	14404999	14999			2R	13360000	13379999	19999
2L	11615700	11623200	7500			2L	19245000	19263300	18300			2R	14415000	14439999	24999			2R	13380000	13399999	19999
2L	11625000	11625900	900			2L	19263600	19275600	12000			2R	14440000	14499999	59999			2R	13400000	13419999	19999
2L	11627400	11628900	1500			2L	19285200	19294500	9300			2R	14500000	14524999	24999			2R	13420000	13434999	14999
2L	11630700	11636700	6000			2L	19298100	19305900	7800			2R	14525000	14544999	19999			2R	13435000	13454999	19999
2L	11642100	11656200	14100			2L	19306200	19312800	6600			2R	14545000	14574999	29999			2R	13455000	13479999	24999
2L	11658900	11671800	12900			2L	19313400	19318800	5400			2R	14575000	14599999	24999			2R	13480000	13494999	14999
2L	11676000	11692800	16800			2L	19319100	19325400	6300			2R	14600000	14624999	24999			2R	13495000	13524999	29999
2L	11695800	11703000	7200			2L	19329900	19333500	3600			2R	14625000	14639999	14999			2R	13525000	13549999	24999
2L	11706900	11708700	1800			2L	19369500	19371900	2400			2R	14655000	14684999	29999			2R	13550000	13569999	19999
2L	11709000	11710200	1200			2L	19377900	19392600	14700			2R	14705000	14719999	14999			2R	13570000	13589999	19999
2L	11722500	11730300	7800			2L	19411200	19415100	3900			2R	14720000	14739999	19999			2R	13590000	13614999	24999
2L	11730900	11734200	3300			2L	19420500	19423500	3000			2R	14750000	14859999	109999			2R	13615000	13634999	19999
2L	11734800	11738400	3600			2L	19461600	19473600	12000			2R	14860000	15014999	154999			2R	13635000	13649999	14999
2L	11739600	11742000	2400			2L	19550700	19562100	11400			2R	15015000	15029999	14999			2R	13660000	13679999	19999
2L	11742900	11752200	9300			2L	19610100	19616400	6300			2R	15030000	15049999	19999			2R	13680000	13734999	54999
2L	11753400	11758800	5400			2L	19620000	19620300	300			2R	15050000	15064999	14999			2R	13735000	13759999	24999
2L	11759100	11761500	2400			2L	19621200	19626000	4800			2R	15065000	15114999	49999			2R	13760000	13774999	14999
2L	11762700	11763900	1200			2L	19630500	19634700	4200			2R	15115000	15139999	24999			2R	13775000	13939999	164999
2L	11768400	11772300	3900			2L	19635000	19638900	3900			2R	15140000	15169999	29999			2R	13940000	13979999	39999
2L	11778300	11783700	5400			2L	19640400	19640700	300			2R	15180000	15199999	19999			2R	13980000	14014999	34999
2L	11800800	11803500	2700			2L	19641000	19652700	11700			2R	15200000	15244999	44999			2R	14015000	14029999	14999
2L	11817600	11818200	600			2L	19674000	19678500	4500			2R	15245000	15284999	39999			2R	14030000	14044999	14999
2L	11818500	11819400	900			2L	19679400	19679700	300			2R	15285000	15309999	24999			2R	14045000	14059999	14999
2L	11824500	11827500	3000			2L	19680000	19680300	300			2R	15310000	15329999	19999			2R	14070000	14164999	94999
2L	11858400	11865900	7500			2L	19680900	19681200	300			2R	15330000	15344999	14999			2R	14175000	14234999	59999
2L	11866200	11868300	2100			2L	19681500	19688400	6900			2R	15345000	15379999	34999			2R	14235000	14264999	29999
2L	11869800	11877300	7500			2L	19688700	19695300	6600			2R	15380000	15394999	14999			2R	14265000	14284999	19999
2L	11889900	11897100	7200			2L	19695600	19697400	1800			2R	15395000	15429999	34999			2R	14285000	14299999	14999
2L	11916900	11924400	7500			2L	19698000	19703400	5400			2R	15430000	15519999	89999			2R	14300000	14314999	14999
2L	11928600	11932500	3900			2L	19704900	19705200	300			2R	15520000	15539999	19999			2R	14315000	14334999	19999
2L	11934900	11939100	4200			2L	19712700	19717800	5100			2R	15540000	15559999	19999			2R	14335000	14359999	24999
2L	11949000	11950500	1500			2L	19835700	19838100	2400			2R	15560000	15589999	29999			2R	14360000	14399999	39999
2L	11955300	11960400	5100			2L	19866000	19876200	10200			2R	15590000	15614999	24999			2R	14400000	14414999	14999
2L	11968200	11970600	2400			2L	19901400	19902900	1500			2R	15615000	15654999	39999			2R	14415000	14439999	24999
2L	12004500	12005400	900			2L	19903200	19903500	300			2R	15655000	15689999	34999			2R	14440000	14499999	59999
2L	12006600	12009900	3300			2L	19904100	19907400	3300			2R	15690000	15709999	19999			2R	14500000	14524999	24999
2L	12074400	12076500	2100			2L	19910100	19913100	3000			2R	15710000	15884999	174999			2R	14525000	14539999	14999
2L	12078600	12092100	13500			2L	19922400	19932000	9600			2R	15885000	16129999	244999			2R	14550000	14574999	24999
2L	12111600	12114600	3000			2L	19934100	19935600	1500			2R	16130000	16144999	14999			2R	14575000	14589999	14999
2L	12118500	12119700	1200			2L	19935900	19950600	14700			2R	16145000	16174999	29999			2R	14600000	14619999	19999
2L	12121200	12133500	12300			2L	19963500	19974600	11100			2R	16175000	16194999	19999			2R	14620000	14639999	19999
2L	12136800	12139500	2700			2L	19977600	19990500	12900			2R	16195000	16209999	14999			2R	14640000	14654999	14999
2L	12141000	12143400	2400			2L	19994100	19996500	2400			2R	16220000	16239999	19999			2R	14655000	14684999	29999
2L	12143700	12161400	17700			2L	19997100	20005500	8400			2R	16250000	16269999	19999			2R	14705000	14719999	14999
2L	12165300	12169800	4500			2L	20038500	20043900	5400			2R	16280000	16424999	144999			2R	14720000	14739999	19999
2L	12174000	12174900	900			2L	20122800	20127300	4500			2R	16425000	16439999	14999			2R	14750000	14854999	104999
2L	12176700	12178800	2100			2L	20127600	20131500	3900			2R	16450000	16474999	24999			2R	14865000	15014999	149999
2L	12181200	12211500	30300			2L	20132100	20132400	300			2R	16475000	16509999	34999			2R	15015000	15029999	14999
2L	12211800	12214500	2700			2L	20132700	20137800	5100			2R	16510000	16529999	19999			2R	15030000	15049999	19999
2L	12224700	12235800	11100			2L	20140200	20146200	6000			2R	16530000	16554999	24999			2R	15050000	15064999	14999
2L	12237300	12238800	1500			2L	20209200	20210100	900			2R	16570000	16719999	149999			2R	15065000	15079999	14999
2L	12240000	12246900	6900			2L	20213400	20213700	300			2R	16720000	16759999	39999			2R	15080000	15109999	29999
2L	12247200	12252900	5700			2L	20226600	20227800	1200			2R	16770000	16794999	24999			2R	15120000	15139999	19999
2L	12254700	12257100	2400			2L	20253300	20267700	14400			2R	16795000	16824999	29999			2R	15140000	15159999	19999
2L	12258000	12274800	16800			2L	20286600	20291100	4500			2R	16825000	16864999	39999			2R	15160000	15179999	19999
2L	12276000	12294900	18900			2L	20296800	20298600	1800			2R	16865000	16884999	19999			2R	15180000	15199999	19999
2L	12295200	12300300	5100			2L	20321700	20330400	8700			2R	16885000	16904999	19999			2R	15200000	15244999	44999
2L	12300900	12309300	8400			2L	20331000	20335200	4200			2R	16915000	16944999	29999			2R	15245000	15284999	39999
2L	12309600	12318300	8700			2L	20367000	20388000	21000			2R	16945000	16964999	19999			2R	15285000	15309999	24999
2L	12319500	12337200	17700			2L	20482800	20485800	3000			2R	16965000	16984999	19999			2R	15310000	15329999	19999
2L	12338700	12348300	9600			2L	20486400	20490000	3600			2R	16985000	17014999	29999			2R	15330000	15344999	14999
2L	12349500	12352800	3300			2L	20504700	20512200	7500			2R	17015000	17029999	14999			2R	15345000	15379999	34999
2L	12353100	12380100	27000			2L	20514600	20518200	3600			2R	17030000	17049999	19999			2R	15390000	15494999	104999
2L	12383100	12383700	600			2L	20521200	20526000	4800			2R	17050000	17069999	19999			2R	15495000	15509999	14999
2L	12384000	12399900	15900			2L	20531400	20550000	18600			2R	17070000	17089999	19999			2R	15520000	15539999	19999
2L	12400200	12405000	4800			2L	20550600	20565300	14700			2R	17090000	17119999	29999			2R	15540000	15559999	19999
2L	12410100	12417900	7800			2L	20565600	20565900	300			2R	17120000	17139999	19999			2R	15560000	15594999	34999
2L	12418500	12420300	1800			2L	20566200	20566500	300			2R	17140000	17169999	29999			2R	15595000	15609999	14999
2L	12441300	12482100	40800			2L	20566800	20569800	3000			2R	17170000	17184999	14999			2R	15610000	15634999	24999
2L	12484800	12507600	22800			2L	20570100	20570400	300			2R	17185000	17199999	14999			2R	15635000	15659999	24999
2L	12513900	12517500	3600			2L	20571300	20576400	5100			2R	17200000	17214999	14999			2R	15660000	15679999	19999
2L	12522900	12527700	4800			2L	20583600	20593800	10200			2R	17215000	17239999	24999			2R	15690000	15709999	19999
2L	12528000	12530400	2400			2L	20594100	20619900	25800			2R	17240000	17269999	29999			2R	15710000	15884999	174999
2L	12531000	12534000	3000			2L	20620200	20621100	900			2R	17280000	17304999	24999			2R	15885000	16114999	229999
2L	12534300	12535200	900			2L	20622000	20624100	2100			2R	17305000	17364999	59999			2R	16115000	16129999	14999
2L	12535800	12537900	2100			2L	20663700	20671200	7500			2R	17365000	17389999	24999			2R	16130000	16144999	14999
2L	12565500	12568200	2700			2L	20683800	20701800	18000			2R	17390000	17409999	19999			2R	16145000	16174999	29999
2L	12570600	12572700	2100			2L	20702100	20710800	8700			2R	17410000	17424999	14999			2R	16175000	16194999	19999
2L	12576300	12586200	9900			2L	20711100	20719800	8700			2R	17425000	17449999	24999			2R	16195000	16209999	14999
2L	12588000	12601800	13800			2L	20724300	20726700	2400			2R	17450000	17494999	44999			2R	16220000	16239999	19999
2L	12602100	12608700	6600			2L	20772300	20775900	3600			2R	17505000	17524999	19999			2R	16250000	16269999	19999
2L	12610200	12626700	16500			2L	20776200	20781600	5400			2R	17525000	17544999	19999			2R	16270000	16439999	169999
2L	12627000	12644700	17700			2L	20802000	20804400	2400			2R	17555000	17574999	19999			2R	16450000	16474999	24999
2L	12646800	12648900	2100			2L	20810700	20812200	1500			2R	17575000	17599999	24999			2R	16475000	16489999	14999
2L	12650700	12657000	6300			2L	20814900	20820900	6000			2R	17620000	17634999	14999			2R	16490000	16509999	19999
2L	12657300	12659700	2400			2L	20823600	20834100	10500			2R	17635000	17859999	224999			2R	16510000	16529999	19999
2L	12661800	12666000	4200			2L	20837400	20863200	25800			2R	17860000	17874999	14999			2R	16530000	16549999	19999
2L	12668100	12670200	2100			2L	20863500	20868900	5400			2R	17875000	17949999	74999			2R	16560000	16574999	14999
2L	12670500	12675600	5100			2L	20931600	20935200	3600			2R	17950000	17964999	14999			2R	16575000	16719999	144999
2L	12676200	12676500	300			2L	20935500	20937300	1800			2R	17965000	17989999	24999			2R	16720000	16759999	39999
2L	12677700	12684300	6600			2L	20951100	20951400	300			2R	17990000	18009999	19999			2R	16770000	16829999	59999
2L	12726600	12727800	1200			2L	20952000	20973600	21600			2R	18020000	18059999	39999			2R	16830000	16864999	34999
2L	12747900	12751500	3600			2L	20975700	20976900	1200			2R	18060000	18074999	14999			2R	16865000	16884999	19999
2L	12751800	12752100	300			2L	20981400	21015900	34500			2R	18075000	18099999	24999			2R	16885000	16904999	19999
2L	12752400	12753300	900			2L	21016500	21017100	600			2R	18100000	18119999	19999			2R	16915000	16944999	29999
2L	12753900	12757500	3600			2L	21017700	21018000	300			2R	18120000	18184999	64999			2R	16945000	16964999	19999
2L	12758700	12760500	1800			2L	21018300	21020400	2100			2R	18185000	18204999	19999			2R	16965000	16984999	19999
2L	12781500	12781800	300			2L	21024000	21038100	14100			2R	18205000	18259999	54999			2R	16985000	17014999	29999
2L	12784500	12784800	300			2L	21053100	21075000	21900			2R	18260000	18299999	39999			2R	17015000	17029999	14999
2L	12789300	12789900	600			2L	21079200	21084000	4800			2R	18300000	18314999	14999			2R	17030000	17044999	14999
2L	12790200	12790800	600			2L	21110700	21117300	6600			2R	18315000	18364999	49999			2R	17055000	17069999	14999
2L	12791100	12791700	600			2L	21185400	21186900	1500			2R	18380000	18429999	49999			2R	17070000	17084999	14999
2L	12795300	12805500	10200			2L	21187200	21194700	7500			2R	18430000	18449999	19999			2R	17095000	17109999	14999
2L	12813300	12814200	900			2L	21295200	21301200	6000			2R	18450000	18479999	29999			2R	17110000	17139999	29999
2L	12815700	12821100	5400			2L	21363300	21382800	19500			2R	18480000	18494999	14999			2R	17140000	17169999	29999
2L	12821400	12822300	900			2L	21586500	21586800	300			2R	18495000	18524999	29999			2R	17170000	17184999	14999
2L	12825000	12834600	9600			2L	21587400	21590100	2700			2R	18525000	18559999	34999			2R	17185000	17199999	14999
2L	12835200	12850200	15000			2L	21590700	21597300	6600			2R	18560000	18579999	19999			2R	17200000	17224999	24999
2L	12852600	12861600	9000			2L	21604800	21607500	2700			2R	18590000	18614999	24999			2R	17225000	17239999	14999
2L	12863100	12866700	3600			2L	21772500	21774900	2400			2R	18615000	18629999	14999			2R	17240000	17269999	29999
2L	12872700	12873000	300			2L	21816000	21825900	9900			2R	18630000	18684999	54999			2R	17280000	17344999	64999
2L	12875700	12884100	8400			2L	21831300	21842100	10800			2R	18695000	18739999	44999			2R	17345000	17369999	24999
2L	12891900	12893700	1800			2L	21842700	21884100	41400			2R	18740000	18769999	29999			2R	17370000	17389999	19999
2L	12895500	12904200	8700			2L	21916500	21926100	9600			2R	18780000	18809999	29999			2R	17390000	17409999	19999
2L	12904500	12904800	300			2L	21926400	21966600	40200			2R	18810000	18824999	14999			2R	17410000	17424999	14999
2L	12907200	12908700	1500			2L	21966900	21981600	14700			2R	18825000	18889999	64999			2R	17425000	17449999	24999
2L	12912900	12921300	8400			2L	21990900	22009200	18300			2R	18890000	18929999	39999			2R	17450000	17474999	24999
2L	12921600	12926700	5100			2L	22055400	22066500	11100			2R	18930000	18949999	19999			2R	17475000	17494999	19999
2L	12927000	12933900	6900			2L	22067100	22070100	3000			2R	18950000	18964999	14999			2R	17505000	17524999	19999
2L	12941100	12941400	300			2L	22192500	22199400	6900			2R	18965000	18984999	19999			2R	17525000	17544999	19999
2L	12943200	12944100	900			2L	22200000	22201500	1500			2R	18985000	19244999	259999			2R	17555000	17574999	19999
2L	12949500	12950700	1200			2L	22206600	22206900	300			2R	19245000	19269999	24999			2R	17575000	17589999	14999
2L	12952200	12952500	300			2L	22219200	22222800	3600			2R	19270000	19289999	19999			2R	17590000	17604999	14999
2L	12952800	12958200	5400			2L	22342500	22344300	1800			2R	19290000	19309999	19999			2R	17605000	17619999	14999
2L	12959400	12965100	5700			2L	22363500	22364700	1200			2R	19310000	19324999	14999			2R	17620000	17634999	14999
2L	12984900	12986700	1800			2L	22365000	22373400	8400			2R	19325000	19409999	84999			2R	17635000	17859999	224999
2L	12987300	12990900	3600			2L	22373700	22376700	3000			2R	19410000	19434999	24999			2R	17860000	17949999	89999
2L	13018500	13019100	600			2L	22377000	22377600	600			2R	19435000	19454999	19999			2R	17950000	17964999	14999
2L	13042500	13046100	3600			2L	22378200	22378500	300			2R	19455000	19469999	14999			2R	17965000	17989999	24999
2L	13049400	13051200	1800			2L	22389000	22396800	7800			2R	19470000	19489999	19999			2R	17990000	18014999	24999
2L	13062300	13076400	14100			2L	22402200	22407600	5400			2R	19490000	19504999	14999			2R	18025000	18059999	34999
2L	13076700	13080000	3300			2L	22491300	22494000	2700			2R	19505000	19519999	14999			2R	18060000	18074999	14999
2L	13080300	13080600	300			2L	22509900	22510200	300			2R	19520000	19539999	19999			2R	18075000	18104999	29999
2L	13081800	13090200	8400			2L	22515600	22515900	300			2R	19540000	19559999	19999			2R	18105000	18119999	14999
2L	13092000	13098300	6300			2L	22525500	22530300	4800			2R	19560000	19579999	19999			2R	18120000	18184999	64999
2L	13100100	13115100	15000			2L	22530600	22531200	600			2R	19580000	19599999	19999			2R	18185000	18204999	19999
2L	13116000	13119900	3900			2L	22531800	22534500	2700			2R	19600000	19634999	34999			2R	18205000	18219999	14999
2L	13126200	13134300	8100			2L	22538700	22540200	1500			2R	19645000	19694999	49999			2R	18220000	18239999	19999
2L	13138200	13141800	3600			2L	22548300	22550100	1800			2R	19705000	19729999	24999			2R	18240000	18254999	14999
2L	13230900	13236000	5100			2L	22550700	22551000	300			2R	19730000	19749999	19999			2R	18255000	18269999	14999
2L	13237800	13238100	300			2L	22551300	22559100	7800			2R	19760000	19779999	19999			2R	18270000	18294999	24999
2L	13238700	13240800	2100			2L	22562400	22562700	300			2R	19780000	19794999	14999			2R	18315000	18369999	54999
2L	13247100	13247700	600			2L	22563300	22563600	300			2R	19795000	19819999	24999			2R	18370000	18384999	14999
2L	13248000	13248900	900			2L	22563900	22564200	300			2R	19830000	19864999	34999			2R	18385000	18429999	44999
2L	13250400	13250700	300			2L	22564500	22564800	300			2R	19865000	19879999	14999			2R	18430000	18449999	19999
2L	13251000	13255500	4500			2L	22565100	22569000	3900			2R	19880000	19909999	29999			2R	18450000	18479999	29999
2L	13260000	13265400	5400			2L	22569300	22569900	600			2R	19910000	19954999	44999			2R	18480000	18494999	14999
2L	13269300	13272000	2700			2L	22572300	22572600	300			2R	19955000	19974999	19999			2R	18495000	18524999	29999
2L	13274100	13275300	1200			2L	22577100	22578300	1200			2R	19975000	19999999	24999			2R	18535000	18549999	14999
2L	13276200	13278300	2100			2L	22582500	22584900	2400			2R	20000000	20019999	19999			2R	18560000	18579999	19999
2L	13292400	13293600	1200			2L	22585200	22591200	6000			2R	20030000	20044999	14999			2R	18590000	18614999	24999
2L	13297500	13298400	900			2L	22603500	22604100	600			2R	20045000	20059999	14999			2R	18625000	18684999	59999
2L	13302900	13305000	2100			2L	22605900	22611300	5400			2R	20060000	20084999	24999			2R	18695000	18739999	44999
2L	13305300	13305900	600			2L	22613700	22622400	8700			2R	20085000	20154999	69999			2R	18740000	18769999	29999
2L	13307700	13310400	2700			2L	22629300	22631400	2100			2R	20155000	20179999	24999			2R	18780000	18809999	29999
2L	13313100	13320000	6900			2LHet	30300	33600	3300			2R	20180000	20199999	19999			2R	18810000	18824999	14999
2L	13321500	13327200	5700			2LHet	38100	39300	1200			2R	20200000	20224999	24999			2R	18835000	18889999	54999
2L	13332300	13342500	10200			2LHet	47100	48000	900			2R	20225000	20259999	34999			2R	18890000	18929999	39999
2L	13345800	13350900	5100			2LHet	49800	50400	600			2R	20260000	20274999	14999			2R	18930000	18949999	19999
2L	13352100	13358400	6300			2LHet	50700	51600	900			2R	20275000	20289999	14999			2R	18965000	18984999	19999
2L	13419300	13424100	4800			2LHet	51900	52200	300			2R	20300000	20314999	14999			2R	18985000	19244999	259999
2L	13427400	13433700	6300			2LHet	133800	135600	1800			2R	20315000	20399999	84999			2R	19245000	19269999	24999
2L	13437300	13438800	1500			2LHet	139200	139500	300			2R	20410000	20424999	14999			2R	19270000	19289999	19999
2L	13439100	13442400	3300			2LHet	140400	142800	2400			2R	20425000	20444999	19999			2R	19290000	19309999	19999
2L	13446000	13448100	2100			2LHet	151200	155400	4200			2R	20445000	20459999	14999			2R	19310000	19329999	19999
2L	13448400	13449600	1200			2LHet	155700	157800	2100			2R	20460000	20489999	29999			2R	19330000	19409999	79999
2L	13456800	13459800	3000			2LHet	164100	164400	300			2R	20500000	20549999	49999			2R	19410000	19429999	19999
2L	13460100	13460400	300			2LHet	164700	166500	1800			2R	20560000	20574999	14999			2R	19440000	19454999	14999
2L	13461000	13461300	300			2LHet	173400	174300	900			2R	20575000	20629999	54999			2R	19455000	19489999	34999
2L	13462500	13466100	3600			2LHet	175200	177000	1800			2R	20630000	20649999	19999			2R	19490000	19504999	14999
2L	13467600	13468200	600			2LHet	177300	178200	900			2R	20650000	20674999	24999			2R	19505000	19519999	14999
2L	13470900	13475400	4500			2LHet	180300	191100	10800			2R	20685000	20754999	69999			2R	19520000	19544999	24999
2L	13476300	13481700	5400			2LHet	191700	197400	5700			2R	20765000	20789999	24999			2R	19545000	19559999	14999
2L	13482000	13487100	5100			2LHet	198600	198900	300			2R	20790000	20824999	34999			2R	19560000	19579999	19999
2L	13489500	13491900	2400			2LHet	199200	199500	300			2R	20835000	20854999	19999			2R	19580000	19599999	19999
2L	13515300	13522500	7200			2LHet	199800	200400	600			2R	20855000	20869999	14999			2R	19600000	19634999	34999
2L	13527600	13544100	16500			2LHet	200700	201000	300			2R	20870000	20899999	29999			2R	19635000	19694999	59999
2L	13544700	13547700	3000			2LHet	201300	201900	600			2R	20900000	20924999	24999			2R	19710000	19729999	19999
2L	13551600	13560600	9000			2LHet	204600	208800	4200			2R	20925000	20964999	39999			2R	19730000	19749999	19999
2L	13565400	13568700	3300			2LHet	213600	214500	900			2R	20975000	21024999	49999			2R	19750000	19764999	14999
2L	13569000	13571700	2700			2LHet	236700	237900	1200			2R	21025000	21049999	24999			2R	19765000	19779999	14999
2L	13572300	13573500	1200			2LHet	239100	239400	300			2R	21050000	21069999	19999			2R	19780000	19794999	14999
2L	13575600	13591200	15600			2LHet	242400	242700	300			2R	21070000	21139999	69999			2R	19795000	19819999	24999
2L	13591500	13599300	7800			2LHet	243000	247200	4200			3L	40000	54999	14999			2R	19830000	19849999	19999
2L	13600200	13613100	12900			2LHet	247800	252300	4500			3L	55000	99999	44999			2R	19850000	19864999	14999
2L	13614300	13626900	12600			2LHet	253500	254400	900			3L	100000	129999	29999			2R	19865000	19879999	14999
2L	13627800	13632600	4800			2LHet	254700	259200	4500			3L	130000	144999	14999			2R	19880000	19909999	29999
2L	13641000	13644000	3000			2LHet	272400	276300	3900			3L	145000	174999	29999			2R	19920000	19944999	24999
2L	13669200	13674900	5700			2LHet	278400	280200	1800			3L	175000	199999	24999			2R	19955000	19974999	19999
2L	13675200	13676400	1200			2LHet	280800	289800	9000			3L	200000	224999	24999			2R	19975000	19999999	24999
2L	13677900	13680300	2400			2LHet	290700	291900	1200			3L	225000	244999	19999			2R	20000000	20019999	19999
2L	13684200	13689300	5100			2LHet	299100	300000	900			3L	245000	264999	19999			2R	20030000	20049999	19999
2L	13692300	13701600	9300			2LHet	300300	300900	600			3L	265000	294999	29999			2R	20060000	20084999	24999
2L	13705500	13706700	1200			2LHet	301500	301800	300			3L	295000	324999	29999			2R	20085000	20139999	54999
2L	13707000	13710600	3600			2LHet	302400	302700	300			3L	325000	344999	19999			2R	20140000	20154999	14999
2L	13710900	13727100	16200			2LHet	303000	305700	2700			3L	345000	364999	19999			2R	20155000	20179999	24999
2L	13729500	13732200	2700			2LHet	307200	307500	300			3L	365000	439999	74999			2R	20180000	20199999	19999
2L	13734600	13736400	1800			2LHet	307800	308700	900			3L	440000	489999	49999			2R	20200000	20224999	24999
2L	13736700	13739400	2700			2LHet	311700	312000	300			3L	490000	504999	14999			2R	20225000	20259999	34999
2L	13743600	13760700	17100			2LHet	312600	312900	300			3L	505000	539999	34999			2R	20260000	20274999	14999
2L	13766100	13767900	1800			2LHet	315000	316200	1200			3L	540000	564999	24999			2R	20275000	20289999	14999
2L	13798500	13807800	9300			2LHet	317400	318000	600			3L	565000	589999	24999			2R	20290000	20409999	119999
2L	13821900	13822500	600			2LHet	322500	323100	600			3L	590000	604999	14999			2R	20410000	20424999	14999
2L	13842300	13842900	600			2LHet	327600	327900	300			3L	605000	629999	24999			2R	20425000	20444999	19999
2L	13843200	13844400	1200			2LHet	328500	328800	300			3L	630000	649999	19999			2R	20445000	20464999	19999
2L	13844700	13847400	2700			2LHet	330600	330900	300			3L	650000	684999	34999			2R	20465000	20484999	19999
2L	13847700	13852800	5100			2LHet	331200	331500	300			3L	685000	709999	24999			2R	20485000	20499999	14999
2L	13862400	13864500	2100			2LHet	337200	337800	600			3L	710000	744999	34999			2R	20500000	20554999	54999
2L	13864800	13896600	31800			2LHet	338400	338700	300			3L	745000	819999	74999			2R	20555000	20574999	19999
2L	13913400	13917300	3900			2LHet	339000	339300	300			3L	820000	834999	14999			2R	20575000	20599999	24999
2L	13920600	13924500	3900			2LHet	339600	339900	300			3L	835000	849999	14999			2R	20600000	20629999	29999
2L	13927500	13929300	1800			2LHet	341400	341700	300			3L	850000	874999	24999			2R	20630000	20649999	19999
2L	13932300	13933200	900			2LHet	342300	343800	1500			3L	875000	894999	19999			2R	20650000	20674999	24999
2L	13933500	13936800	3300			2LHet	344100	344400	300			3L	895000	969999	74999			2R	20685000	20699999	14999
2L	13939200	13951200	12000			2LHet	345600	348000	2400			3L	970000	994999	24999			2R	20700000	20754999	54999
2L	13952700	13955400	2700			2LHet	348300	349500	1200			3L	995000	1034999	39999			2R	20770000	20789999	19999
2L	13961400	13967400	6000			2LHet	349800	350700	900			3L	1035000	1059999	24999			2R	20790000	20824999	34999
2L	13969200	13977600	8400			2LHet	352200	352500	300			3L	1060000	1094999	34999			2R	20835000	20854999	19999
2L	13977900	13981800	3900			2LHet	355200	355500	300			3L	1095000	1184999	89999			2R	20855000	20874999	19999
2L	13982100	13983600	1500			2LHet	358200	361500	3300			3L	1185000	1204999	19999			2R	20875000	20899999	24999
2L	13984500	13985400	900			2R	228600	230400	1800			3L	1205000	1244999	39999			2R	20900000	20924999	24999
2L	13987200	13990800	3600			2R	239100	240300	1200			3L	1245000	1294999	49999			2R	20925000	20964999	39999
2L	13995900	14003700	7800			2R	241200	241500	300			3L	1305000	1334999	29999			2R	20975000	21024999	49999
2L	14007600	14008500	900			2R	246300	246600	300			3L	1335000	1349999	14999			2R	21025000	21049999	24999
2L	14014200	14018400	4200			2R	248700	249000	300			3L	1350000	1364999	14999			2R	21050000	21069999	19999
2L	14018700	14019300	600			2R	249600	252000	2400			3L	1365000	1474999	109999			2R	21080000	21139999	59999
2L	14026500	14028600	2100			2R	252600	252900	300			3L	1475000	1489999	14999			3L	40000	99999	59999
2L	14028900	14029200	300			2R	253200	257100	3900			3L	1500000	1519999	19999			3L	100000	129999	29999
2L	14029500	14037300	7800			2R	257400	257700	300			3L	1520000	1534999	14999			3L	130000	144999	14999
2L	14038800	14051700	12900			2R	258300	258900	600			3L	1545000	1569999	24999			3L	145000	174999	29999
2L	14053500	14054100	600			2R	261300	261600	300			3L	1580000	1599999	19999			3L	175000	199999	24999
2L	14057400	14065500	8100			2R	261900	264300	2400			3L	1600000	1619999	19999			3L	200000	224999	24999
2L	14066100	14066400	300			2R	363300	364500	1200			3L	1620000	1639999	19999			3L	225000	244999	19999
2L	14070300	14073000	2700			2R	364800	365700	900			3L	1640000	1669999	29999			3L	245000	264999	19999
2L	14076900	14082600	5700			2R	366000	368700	2700			3L	1670000	1729999	59999			3L	265000	294999	29999
2L	14085000	14092500	7500			2R	369600	369900	300			3L	1740000	1754999	14999			3L	295000	319999	24999
2L	14095200	14099400	4200			2R	375300	375600	300			3L	1755000	1774999	19999			3L	330000	349999	19999
2L	14100900	14104800	3900			2R	380700	381000	300			3L	1775000	1794999	19999			3L	350000	364999	14999
2L	14106300	14114700	8400			2R	387600	387900	300			3L	1805000	1859999	54999			3L	365000	429999	64999
2L	14117700	14133000	15300			2R	388500	392700	4200			3L	1860000	1879999	19999			3L	430000	444999	14999
2L	14139900	14145000	5100			2R	414900	415200	300			3L	1890000	1924999	34999			3L	445000	489999	44999
2L	14145300	14145600	300			2R	416400	416700	300			3L	1925000	1939999	14999			3L	490000	504999	14999
2L	14146200	14147100	900			2R	417300	417600	300			3L	1940000	1964999	24999			3L	505000	539999	34999
2L	14149500	14150100	600			2R	418500	418800	300			3L	1975000	2089999	114999			3L	540000	574999	34999
2L	14151900	14155800	3900			2R	419100	426900	7800			3L	2090000	2109999	19999			3L	575000	589999	14999
2L	14163300	14193600	30300			2R	738600	739200	600			3L	2110000	2124999	14999			3L	590000	604999	14999
2L	14196600	14215800	19200			2R	739500	745200	5700			3L	2125000	2149999	24999			3L	605000	629999	24999
2L	14218800	14232600	13800			2R	746100	746400	300			3L	2150000	2169999	19999			3L	630000	649999	19999
2L	14235900	14243700	7800			2R	747300	748200	900			3L	2170000	2224999	54999			3L	650000	679999	29999
2L	14246400	14251200	4800			2R	749700	750000	300			3L	2225000	2239999	14999			3L	680000	709999	29999
2L	14253900	14260500	6600			2R	750300	751200	900			3L	2265000	2369999	104999			3L	710000	749999	39999
2L	14262600	14273400	10800			2R	757200	768900	11700			3L	2380000	2409999	29999			3L	750000	819999	69999
2L	14280300	14286300	6000			2R	773400	778500	5100			3L	2410000	2439999	29999			3L	820000	834999	14999
2L	14288400	14290500	2100			2R	779100	797100	18000			3L	2440000	2464999	24999			3L	835000	849999	14999
2L	14291400	14303400	12000			2R	798600	799200	600			3L	2465000	2484999	19999			3L	850000	874999	24999
2L	14303700	14317200	13500			2R	800100	806700	6600			3L	2485000	2504999	19999			3L	875000	894999	19999
2L	14326500	14332800	6300			2R	807900	808800	900			3L	2505000	2529999	24999			3L	895000	969999	74999
2L	14341200	14344200	3000			2R	809100	809400	300			3L	2530000	2554999	24999			3L	970000	994999	24999
2L	14376900	14381100	4200			2R	810000	812400	2400			3L	2555000	2584999	29999			3L	995000	1034999	39999
2L	14382300	14391600	9300			2R	816600	824400	7800			3L	2585000	2599999	14999			3L	1035000	1059999	24999
2L	14394300	14409600	15300			2R	824700	829500	4800			3L	2600000	2629999	29999			3L	1060000	1089999	29999
2L	14412600	14417400	4800			2R	829800	830100	300			3L	2640000	2654999	14999			3L	1090000	1184999	94999
2L	14420400	14424600	4200			2R	831600	832200	600			3L	2655000	2734999	79999			3L	1185000	1204999	19999
2L	14424900	14427000	2100			2R	832500	849300	16800			3L	2735000	2764999	29999			3L	1205000	1239999	34999
2L	14429400	14435100	5700			2R	851100	875700	24600			3L	2765000	2784999	19999			3L	1250000	1294999	44999
2L	14440200	14459100	18900			2R	876300	876600	300			3L	2785000	2799999	14999			3L	1305000	1319999	14999
2L	14462400	14465700	3300			2R	882300	885600	3300			3L	2800000	2849999	49999			3L	1320000	1334999	14999
2L	14466000	14466300	300			2R	886800	893100	6300			3L	2850000	2889999	39999			3L	1335000	1349999	14999
2L	14469000	14475600	6600			2R	894300	898800	4500			3L	2890000	2964999	74999			3L	1350000	1369999	19999
2L	14478300	14478900	600			2R	903300	918000	14700			3L	2965000	2979999	14999			3L	1370000	1469999	99999
2L	14479200	14485500	6300			2R	918900	919200	300			3L	2980000	3034999	54999			3L	1470000	1489999	19999
2L	14496900	14513700	16800			2R	919500	919800	300			3L	3035000	3054999	19999			3L	1500000	1514999	14999
2L	14514000	14517600	3600			2R	920100	920400	300			3L	3055000	3069999	14999			3L	1515000	1534999	19999
2L	14519700	14536500	16800			2R	921600	922800	1200			3L	3070000	3089999	19999			3L	1550000	1569999	19999
2L	14543400	14546400	3000			2R	923100	934200	11100			3L	3090000	3124999	34999			3L	1580000	1599999	19999
2L	14547300	14561700	14400			2R	935700	936300	600			3L	3125000	3144999	19999			3L	1600000	1619999	19999
2L	14562000	14566800	4800			2R	948900	961200	12300			3L	3145000	3164999	19999			3L	1620000	1639999	19999
2L	14568300	14568900	600			2R	990000	992400	2400			3L	3165000	3179999	14999			3L	1640000	1669999	29999
2L	14570400	14588700	18300			2R	1340100	1359000	18900			3L	3180000	3194999	14999			3L	1670000	1724999	54999
2L	14589000	14596800	7800			2R	1359600	1369200	9600			3L	3195000	3224999	29999			3L	1725000	1739999	14999
2L	14600400	14619000	18600			2R	1369500	1384800	15300			3L	3225000	3239999	14999			3L	1740000	1754999	14999
2L	14619300	14642700	23400			2R	1392300	1399500	7200			3L	3240000	3254999	14999			3L	1755000	1774999	19999
2L	14651700	14678700	27000			2R	1401000	1405500	4500			3L	3255000	3274999	19999			3L	1775000	1794999	19999
2L	14679000	14679900	900			2R	1572300	1575300	3000			3L	3275000	3304999	29999			3L	1805000	1829999	24999
2L	14680500	14693700	13200			2R	1598400	1605300	6900			3L	3305000	3319999	14999			3L	1830000	1854999	24999
2L	14694900	14695200	300			2R	1619100	1635600	16500			3L	3320000	3334999	14999			3L	1865000	1879999	14999
2L	14696700	14700000	3300			2R	1674600	1729800	55200			3L	3335000	3349999	14999			3L	1890000	1909999	19999
2L	14704200	14706000	1800			2R	1730100	1731900	1800			3L	3350000	3369999	19999			3L	1910000	1929999	19999
2L	14712900	14731500	18600			2R	1732200	1756800	24600			3L	3380000	3419999	39999			3L	1930000	1944999	14999
2L	14744700	14750100	5400			2R	1761900	1766400	4500			3L	3420000	3459999	39999			3L	1945000	1964999	19999
2L	14754600	14770200	15600			2R	1767900	1771800	3900			3L	3460000	3474999	14999			3L	1975000	2124999	149999
2L	14773500	14784000	10500			2R	1772100	1772400	300			3L	3475000	3514999	39999			3L	2125000	2149999	24999
2L	14784600	14792100	7500			2R	1773000	1789800	16800			3L	3515000	3544999	29999			3L	2150000	2169999	19999
2L	14799600	14804100	4500			2R	1797000	1800300	3300			3L	3545000	3564999	19999			3L	2170000	2204999	34999
2L	14808900	14811600	2700			2R	1800600	1806300	5700			3L	3565000	3579999	14999			3L	2205000	2234999	29999
2L	14815200	14828700	13500			2R	1809600	1839000	29400			3L	3590000	3614999	24999			3L	2245000	2259999	14999
2L	14832000	14840700	8700			2R	1845600	1852800	7200			3L	3615000	3719999	104999			3L	2270000	2364999	94999
2L	14854200	14855100	900			2R	1886400	1889100	2700			3L	3720000	3764999	44999			3L	2365000	2379999	14999
2L	14856600	14859000	2400			2R	1933500	1939500	6000			3L	3765000	3789999	24999			3L	2380000	2409999	29999
2L	14862300	14875800	13500			2R	1943100	1959900	16800			3L	3790000	3809999	19999			3L	2410000	2424999	14999
2L	14896500	14898600	2100			2R	1979700	1984200	4500			3L	3820000	3844999	24999			3L	2425000	2439999	14999
2L	14898900	14905200	6300			2R	1989300	1999500	10200			3L	3845000	3894999	49999			3L	2440000	2464999	24999
2L	14905500	14913900	8400			2R	2001900	2002500	600			3L	3910000	3934999	24999			3L	2465000	2484999	19999
2L	14914500	14919300	4800			2R	2002800	2004900	2100			3L	3945000	3959999	14999			3L	2485000	2504999	19999
2L	14919900	14920200	300			2R	2005800	2012100	6300			3L	3960000	3999999	39999			3L	2505000	2519999	14999
2L	14921700	14922600	900			2R	2059500	2076600	17100			3L	4000000	4024999	24999			3L	2520000	2534999	14999
2L	14924400	14931300	6900			2R	2133300	2145300	12000			3L	4025000	4039999	14999			3L	2535000	2554999	19999
2L	14933700	14935800	2100			2R	2161200	2161800	600			3L	4040000	4069999	29999			3L	2555000	2584999	29999
2L	14940600	14942100	1500			2R	2162100	2162700	600			3L	4070000	4089999	19999			3L	2585000	2599999	14999
2L	14949000	14950500	1500			2R	2165400	2166000	600			3L	4090000	4104999	14999			3L	2600000	2629999	29999
2L	14956500	14960700	4200			2R	2167200	2168100	900			3L	4105000	4134999	29999			3L	2630000	2654999	24999
2L	14969700	14970900	1200			2R	2168400	2170200	1800			3L	4145000	4169999	24999			3L	2655000	2734999	79999
2L	14974200	14979900	5700			2R	2170500	2170800	300			3L	4170000	4194999	24999			3L	2735000	2764999	29999
2L	15017700	15026400	8700			2R	2171100	2172300	1200			3L	4195000	4219999	24999			3L	2765000	2784999	19999
2L	15026700	15033300	6600			2R	2172600	2174700	2100			3L	4220000	4239999	19999			3L	2785000	2799999	14999
2L	15042600	15047700	5100			2R	2175000	2175600	600			3L	4240000	4259999	19999			3L	2800000	2824999	24999
2L	15051600	15054600	3000			2R	2176200	2184300	8100			3L	4260000	4279999	19999			3L	2825000	2849999	24999
2L	15075600	15077700	2100			2R	2186700	2187600	900			3L	4290000	4314999	24999			3L	2850000	2884999	34999
2L	15089100	15093000	3900			2R	2188200	2188500	300			3L	4315000	4364999	49999			3L	2885000	2919999	34999
2L	15098400	15108900	10500			2R	2189400	2190000	600			3L	4365000	4404999	39999			3L	2920000	2944999	24999
2L	15127500	15128700	1200			2R	2190300	2190600	300			3L	4405000	4429999	24999			3L	2960000	2979999	19999
2L	15132000	15140700	8700			2R	2190900	2192100	1200			3L	4430000	4444999	14999			3L	2980000	3034999	54999
2L	15141000	15148200	7200			2R	2194200	2195100	900			3L	4445000	4464999	19999			3L	3035000	3054999	19999
2L	15148800	15180300	31500			2R	2195400	2196000	600			3L	4465000	4509999	44999			3L	3055000	3079999	24999
2L	15180600	15180900	300			2R	2197200	2197500	300			3L	4510000	4539999	29999			3L	3080000	3094999	14999
2L	15181200	15182700	1500			2R	2209200	2211000	1800			3L	4540000	4554999	14999			3L	3095000	3124999	29999
2L	15184500	15193800	9300			2R	2316900	2317200	300			3L	4555000	4589999	34999			3L	3125000	3144999	19999
2L	15198300	15198900	600			2R	2320500	2321100	600			3L	4590000	4624999	34999			3L	3145000	3164999	19999
2L	15199200	15224400	25200			2R	2321700	2322300	600			3L	4625000	4804999	179999			3L	3165000	3189999	24999
2L	15225000	15233100	8100			2R	2322600	2323200	600			3L	4805000	4824999	19999			3L	3200000	3224999	24999
2L	15234600	15235500	900			2R	2331900	2332500	600			3L	4835000	5034999	199999			3L	3225000	3239999	14999
2L	15259200	15263100	3900			2R	2334900	2335800	900			3L	5035000	5049999	14999			3L	3240000	3254999	14999
2L	15271800	15274200	2400			2R	2336100	2338500	2400			3L	5100000	5124999	24999			3L	3255000	3284999	29999
2L	15281400	15285900	4500			2R	2342400	2342700	300			3L	5125000	5144999	19999			3L	3285000	3304999	19999
2L	15289200	15293100	3900			2R	2343300	2344800	1500			3L	5145000	5174999	29999			3L	3305000	3319999	14999
2L	15300600	15302400	1800			2R	2345100	2345400	300			3L	5175000	5244999	69999			3L	3320000	3334999	14999
2L	15302700	15313800	11100			2R	2345700	2346000	300			3L	5245000	5259999	14999			3L	3335000	3349999	14999
2L	15321300	15331800	10500			2R	2346600	2351100	4500			3L	5270000	5284999	14999			3L	3350000	3374999	24999
2L	15343500	15347100	3600			2R	2367000	2369700	2700			3L	5285000	5334999	49999			3L	3375000	3394999	19999
2L	15347400	15363900	16500			2R	2393700	2450400	56700			3L	5335000	5349999	14999			3L	3395000	3419999	24999
2L	15366000	15371100	5100			2R	2455200	2467200	12000			3L	5360000	5444999	84999			3L	3420000	3454999	34999
2L	15376800	15382800	6000			2R	2472300	2489100	16800			3L	5445000	5459999	14999			3L	3455000	3474999	19999
2L	15387000	15393600	6600			2R	2565900	2577000	11100			3L	5460000	5494999	34999			3L	3475000	3514999	39999
2L	15393900	15411300	17400			2R	2607000	2622900	15900			3L	5510000	5529999	19999			3L	3515000	3544999	29999
2L	15414000	15425400	11400			2R	2647500	2659200	11700			3L	5530000	5554999	24999			3L	3545000	3564999	19999
2L	15425700	15431700	6000			2R	2660100	2660400	300			3L	5555000	5574999	19999			3L	3565000	3579999	14999
2L	15433800	15437400	3600			2R	2660700	2661300	600			3L	5575000	5599999	24999			3L	3590000	3614999	24999
2L	15440100	15446100	6000			2R	2661900	2662200	300			3L	5600000	5634999	34999			3L	3615000	3724999	109999
2L	15453300	15474900	21600			2R	2662800	2683500	20700			3L	5635000	5649999	14999			3L	3725000	3764999	39999
2L	15478200	15480000	1800			2R	2683800	2684100	300			3L	5660000	5744999	84999			3L	3765000	3789999	24999
2L	15480300	15481200	900			2R	2684400	2692200	7800			3L	5745000	5764999	19999			3L	3790000	3804999	14999
2L	15482400	15484200	1800			2R	2693100	2695200	2100			3L	5765000	5784999	19999			3L	3820000	3839999	19999
2L	15484500	15491100	6600			2R	2705700	2739300	33600			3L	5785000	5804999	19999			3L	3840000	3894999	54999
2L	15500100	15502500	2400			2R	2739600	2740200	600			3L	5805000	5839999	34999			3L	3910000	3934999	24999
2L	15528600	15531300	2700			2R	2740800	2748300	7500			3L	5840000	5864999	24999			3L	3950000	3999999	49999
2L	15532800	15536100	3300			2R	2752200	2758200	6000			3L	5865000	5894999	29999			3L	4000000	4024999	24999
2L	15537900	15540300	2400			2R	2761200	2799900	38700			3L	5895000	5914999	19999			3L	4025000	4039999	14999
2L	15544500	15548700	4200			2R	2800200	2800500	300			3L	5925000	5959999	34999			3L	4040000	4069999	29999
2L	15555600	15561000	5400			2R	2800800	2810700	9900			3L	5960000	5989999	29999			3L	4070000	4089999	19999
2L	15563400	15567900	4500			2R	2813700	2839800	26100			3L	5990000	6049999	59999			3L	4090000	4104999	14999
2L	15570300	15573000	2700			2R	2847600	2854500	6900			3L	6050000	6064999	14999			3L	4105000	4119999	14999
2L	15575400	15577800	2400			2R	2854800	2856000	1200			3L	6065000	6089999	24999			3L	4120000	4134999	14999
2L	15595200	15596700	1500			2R	2911800	2925300	13500			3L	6090000	6119999	29999			3L	4145000	4169999	24999
2L	15616800	15618600	1800			2R	2959200	2967300	8100			3L	6120000	6159999	39999			3L	4170000	4194999	24999
2L	15623100	15638400	15300			2R	2967600	2981700	14100			3L	6160000	6184999	24999			3L	4195000	4219999	24999
2L	15639900	15640800	900			2R	2982600	2982900	300			3L	6185000	6209999	24999			3L	4220000	4239999	19999
2L	15643800	15648300	4500			2R	2983200	2989500	6300			3L	6210000	6229999	19999			3L	4240000	4259999	19999
2L	15648600	15652500	3900			2R	2990400	2991300	900			3L	6230000	6244999	14999			3L	4260000	4279999	19999
2L	15738000	15741000	3000			2R	2992500	3027600	35100			3L	6255000	6394999	139999			3L	4290000	4319999	29999
2L	15758100	15759000	900			2R	3028800	3084300	55500			3L	6395000	6429999	34999			3L	4320000	4339999	19999
2L	15777000	15778500	1500			2R	3088800	3093600	4800			3L	6430000	6479999	49999			3L	4340000	4364999	24999
2L	15794100	15795900	1800			2R	3093900	3097500	3600			3L	6490000	6544999	54999			3L	4365000	4379999	14999
2L	15796200	15800100	3900			2R	3105300	3108600	3300			3L	6545000	6579999	34999			3L	4380000	4404999	24999
2L	15808800	15818400	9600			2R	3109200	3123300	14100			3L	6580000	6599999	19999			3L	4415000	4429999	14999
2L	15822900	15827100	4200			2R	3133200	3149700	16500			3L	6600000	6614999	14999			3L	4430000	4509999	79999
2L	15828300	15828600	300			2R	3156900	3159600	2700			3L	6625000	6679999	54999			3L	4510000	4539999	29999
2L	15829200	15833400	4200			2R	3171900	3174000	2100			3L	6680000	6694999	14999			3L	4540000	4554999	14999
2L	15847800	15848700	900			2R	3174300	3191100	16800			3L	6695000	6719999	24999			3L	4555000	4624999	69999
2L	15856800	15859200	2400			2R	3191400	3247500	56100			3L	6720000	6734999	14999			3L	4625000	4689999	64999
2L	15867300	15873000	5700			2R	3247800	3263100	15300			3L	6735000	6749999	14999			3L	4690000	4804999	114999
2L	15877200	15884100	6900			2R	3296700	3318300	21600			3L	6750000	6914999	164999			3L	4805000	4824999	19999
2L	15887100	15900300	13200			2R	3318600	3321000	2400			3L	6915000	6934999	19999			3L	4825000	4839999	14999
2L	15900600	15914700	14100			2R	3430200	3432300	2100			3L	6935000	6949999	14999			3L	4840000	5029999	189999
2L	15916200	15925200	9000			2R	3432600	3433200	600			3L	6950000	6974999	24999			3L	5030000	5049999	19999
2L	15925800	15929100	3300			2R	3434100	3450300	16200			3L	6975000	6989999	14999			3L	5095000	5124999	29999
2L	15933600	15935400	1800			2R	3486000	3495900	9900			3L	6990000	7004999	14999			3L	5125000	5144999	19999
2L	15940500	15945600	5100			2R	3501600	3502200	600			3L	7005000	7084999	79999			3L	5145000	5174999	29999
2L	15950100	15956100	6000			2R	3509400	3511200	1800			3L	7085000	7114999	29999			3L	5175000	5269999	94999
2L	15957900	15963900	6000			2R	3512700	3513000	300			3L	7125000	7149999	24999			3L	5270000	5334999	64999
2L	15966900	15970200	3300			2R	3513600	3514200	600			3L	7150000	7229999	79999			3L	5335000	5349999	14999
2L	15972000	15972900	900			2R	3514500	3517200	2700			3L	7245000	7274999	29999			3L	5365000	5379999	14999
2L	15973200	15982200	9000			2R	3519600	3522600	3000			3L	7285000	7314999	29999			3L	5380000	5504999	124999
2L	15986700	16003200	16500			2R	3524400	3537600	13200			3L	7315000	7334999	19999			3L	5505000	5529999	24999
2L	16003500	16006800	3300			2R	3576600	3584400	7800			3L	7335000	7359999	24999			3L	5530000	5554999	24999
2L	16009200	16023600	14400			2R	3603300	3604500	1200			3L	7360000	7374999	14999			3L	5555000	5574999	19999
2L	16030500	16035000	4500			2R	3607800	3609300	1500			3L	7375000	7394999	19999			3L	5575000	5599999	24999
2L	16043100	16050000	6900			2R	3616500	3619500	3000			3L	7395000	7429999	34999			3L	5600000	5654999	54999
2L	16053600	16060800	7200			2R	3626100	3630300	4200			3L	7430000	7504999	74999			3L	5655000	5734999	79999
2L	16063800	16070700	6900			2R	3636000	3649200	13200			3L	7505000	7519999	14999			3L	5745000	5764999	19999
2L	16073700	16078200	4500			2R	3649500	3651300	1800			3L	7520000	7634999	114999			3L	5765000	5784999	19999
2L	16078800	16080900	2100			2R	3651600	3658200	6600			3L	7635000	7649999	14999			3L	5785000	5804999	19999
2L	16086600	16090200	3600			2R	3724500	3750000	25500			3L	7650000	7664999	14999			3L	5805000	5839999	34999
2L	16092300	16096800	4500			2R	3754800	3756900	2100			3L	7665000	7684999	19999			3L	5840000	5859999	19999
2L	16097400	16104900	7500			2R	3761400	3767400	6000			3L	7685000	7709999	24999			3L	5860000	5889999	29999
2L	16107300	16114200	6900			2R	3772500	3777300	4800			3L	7720000	7744999	24999			3L	5890000	5924999	34999
2L	16119900	16123200	3300			2R	3780300	3799200	18900			3L	7745000	7764999	19999			3L	5925000	5959999	34999
2L	16123500	16125600	2100			2R	3799500	3801300	1800			3L	7775000	7804999	29999			3L	5960000	6049999	89999
2L	16134300	16137300	3000			2R	3879300	3897300	18000			3L	7805000	7829999	24999			3L	6050000	6064999	14999
2L	16146300	16153800	7500			2R	3897600	3901500	3900			3L	7830000	7849999	19999			3L	6065000	6094999	29999
2L	16160700	16162500	1800			2R	3906000	3906900	900			3L	7860000	7904999	44999			3L	6095000	6119999	24999
2L	16170000	16173300	3300			2R	3907200	3916800	9600			3L	7905000	7929999	24999			3L	6120000	6159999	39999
2L	16174200	16181100	6900			2R	3917100	3938100	21000			3L	7930000	7964999	34999			3L	6160000	6174999	14999
2L	16185300	16188600	3300			2R	4073700	4074300	600			3L	7975000	8009999	34999			3L	6185000	6209999	24999
2L	16188900	16206600	17700			2R	4079700	4087200	7500			3L	8010000	8024999	14999			3L	6210000	6229999	19999
2L	16227000	16234200	7200			2R	4093800	4096800	3000			3L	8025000	8049999	24999			3L	6230000	6249999	19999
2L	16252200	16253700	1500			2R	4097100	4111500	14400			3L	8060000	8074999	14999			3L	6250000	6394999	144999
2L	16274700	16277700	3000			2R	4115700	4122300	6600			3L	8075000	8099999	24999			3L	6395000	6429999	34999
2L	16278900	16280400	1500			2R	4126800	4134000	7200			3L	8100000	8129999	29999			3L	6430000	6479999	49999
2L	16281600	16282200	600			2R	4150200	4150800	600			3L	8130000	8154999	24999			3L	6490000	6544999	54999
2L	16317300	16320600	3300			2R	4151100	4171500	20400			3L	8155000	8169999	14999			3L	6545000	6584999	39999
2L	16337400	16341900	4500			2R	4171800	4176600	4800			3L	8170000	8189999	19999			3L	6585000	6599999	14999
2L	16363200	16365300	2100			2R	4179600	4182000	2400			3L	8190000	8204999	14999			3L	6600000	6614999	14999
2L	16368300	16370100	1800			2R	4191000	4192500	1500			3L	8205000	8279999	74999			3L	6615000	6669999	54999
2L	16371600	16375800	4200			2R	4196100	4218600	22500			3L	8280000	8294999	14999			3L	6680000	6694999	14999
2L	16376400	16376700	300			2R	4218900	4227000	8100			3L	8295000	8309999	14999			3L	6695000	6719999	24999
2L	16378200	16378800	600			2R	4227300	4235100	7800			3L	8310000	8334999	24999			3L	6720000	6734999	14999
2L	16379100	16379700	600			2R	4236000	4260300	24300			3L	8335000	8354999	19999			3L	6735000	6749999	14999
2L	16380000	16381200	1200			2R	4273500	4282200	8700			3L	8355000	8389999	34999			3L	6750000	6919999	169999
2L	16381500	16385100	3600			2R	4284900	4285800	900			3L	8400000	8414999	14999			3L	6920000	6934999	14999
2L	16392000	16398900	6900			2R	4290300	4299900	9600			3L	8415000	8434999	19999			3L	6935000	6949999	14999
2L	16405500	16410600	5100			2R	4301700	4303800	2100			3L	8445000	8464999	19999			3L	6960000	6974999	14999
2L	16412400	16422000	9600			2R	4304700	4305900	1200			3L	8465000	8489999	24999			3L	6975000	6989999	14999
2L	16429800	16432500	2700			2R	4324800	4378200	53400			3L	8490000	8509999	19999			3L	6990000	7004999	14999
2L	16435800	16445700	9900			2R	4379700	4382400	2700			3L	8520000	8539999	19999			3L	7005000	7084999	79999
2L	16446000	16449300	3300			2R	4383300	4389300	6000			3L	8540000	8569999	29999			3L	7085000	7114999	29999
2L	16449600	16461600	12000			2R	4391700	4400400	8700			3L	8570000	8594999	24999			3L	7125000	7149999	24999
2L	16462800	16478100	15300			2R	4414800	4443600	28800			3L	8595000	8619999	24999			3L	7150000	7229999	79999
2L	16499400	16501200	1800			2R	4446300	4453800	7500			3L	8630000	8644999	14999			3L	7245000	7314999	69999
2L	16501500	16505700	4200			2R	4454400	4482600	28200			3L	8645000	8664999	19999			3L	7325000	7339999	14999
2L	16509000	16512000	3000			2R	4521900	4531200	9300			3L	8665000	8714999	49999			3L	7340000	7364999	24999
2L	16518900	16519500	600			2R	4531800	4551300	19500			3L	8715000	8739999	24999			3L	7365000	7379999	14999
2L	16528200	16532400	4200			2R	4570800	4597200	26400			3L	8740000	8759999	19999			3L	7380000	7419999	39999
2L	16532700	16533300	600			2R	4597800	4601100	3300			3L	8760000	8779999	19999			3L	7430000	7484999	54999
2L	16533600	16534500	900			2R	4621500	4647000	25500			3L	8780000	8799999	19999			3L	7485000	7504999	19999
2L	16538700	16540500	1800			2R	4647300	4648200	900			3L	8800000	8819999	19999			3L	7505000	7519999	14999
2L	16541100	16541400	300			2R	4651800	4654200	2400			3L	8820000	8884999	64999			3L	7520000	7634999	114999
2L	16542000	16542600	600			2R	4654500	4656300	1800			3L	8885000	8904999	19999			3L	7635000	7649999	14999
2L	16551000	16552800	1800			2R	4659000	4659300	300			3L	8905000	8924999	19999			3L	7650000	7664999	14999
2L	16557600	16561200	3600			2R	4659600	4665600	6000			3L	8925000	8944999	19999			3L	7665000	7684999	19999
2L	16561500	16562700	1200			2R	4671600	4674900	3300			3L	8945000	8959999	14999			3L	7685000	7709999	24999
2L	16563000	16564800	1800			2R	4677000	4698900	21900			3L	8960000	8979999	19999			3L	7720000	7744999	24999
2L	16565700	16571100	5400			2R	4699500	4699800	300			3L	8990000	9004999	14999			3L	7745000	7774999	29999
2L	16572600	16575600	3000			2R	4700100	4702500	2400			3L	9005000	9039999	34999			3L	7775000	7804999	29999
2L	16576800	16578300	1500			2R	4702800	4703100	300			3L	9040000	9059999	19999			3L	7805000	7829999	24999
2L	16578600	16579200	600			2R	4703400	4706700	3300			3L	9060000	9089999	29999			3L	7830000	7844999	14999
2L	16579500	16583400	3900			2R	4710300	4743000	32700			3L	9090000	9119999	29999			3L	7845000	7859999	14999
2L	16589700	16593000	3300			2R	4743300	4743600	300			3L	9130000	9204999	74999			3L	7860000	7879999	19999
2L	16594800	16600500	5700			2R	4743900	4745700	1800			3L	9205000	9219999	14999			3L	7880000	7904999	24999
2L	16602000	16614900	12900			2R	4748400	4775700	27300			3L	9220000	9299999	79999			3L	7905000	7929999	24999
2L	16618200	16619400	1200			2R	4851000	4857000	6000			3L	9300000	9324999	24999			3L	7930000	7964999	34999
2L	16620000	16620900	900			2R	4857600	4858200	600			3L	9325000	9349999	24999			3L	7975000	8034999	59999
2L	16622400	16624200	1800			2R	4858800	4876800	18000			3L	9350000	9364999	14999			3L	8035000	8049999	14999
2L	16624800	16625100	300			2R	4877100	4893000	15900			3L	9365000	9394999	29999			3L	8050000	8064999	14999
2L	16625400	16626300	900			2R	4893300	4916100	22800			3L	9395000	9419999	24999			3L	8065000	8089999	24999
2L	16627200	16628700	1500			2R	4916700	4934100	17400			3L	9420000	9439999	19999			3L	8090000	8109999	19999
2L	16635600	16641300	5700			2R	4934400	4939200	4800			3L	9440000	9454999	14999			3L	8110000	8129999	19999
2L	16644600	16645800	1200			2R	4941300	4946400	5100			3L	9455000	9469999	14999			3L	8130000	8154999	24999
2L	16667400	16668300	900			2R	4950600	4951200	600			3L	9470000	9484999	14999			3L	8155000	8169999	14999
2L	16670700	16676100	5400			2R	4951800	4952100	300			3L	9485000	9504999	19999			3L	8170000	8189999	19999
2L	16687500	16697100	9600			2R	4952400	4962600	10200			3L	9505000	9519999	14999			3L	8190000	8279999	89999
2L	16710600	16714800	4200			2R	4966500	4970100	3600			3L	9520000	9539999	19999			3L	8280000	8294999	14999
2L	16753200	16783500	30300			2R	5085900	5087700	1800			3L	9540000	9564999	24999			3L	8295000	8309999	14999
2L	16783800	16785600	1800			2R	5098800	5100300	1500			3L	9565000	9584999	19999			3L	8310000	8334999	24999
2L	16788300	16790700	2400			2R	5100600	5112000	11400			3L	9585000	9609999	24999			3L	8335000	8354999	19999
2L	16792200	16805400	13200			2R	5115900	5121900	6000			3L	9620000	9669999	49999			3L	8355000	8389999	34999
2L	16808400	16815000	6600			2R	5122200	5134200	12000			3L	9670000	9689999	19999			3L	8400000	8419999	19999
2L	16840200	16841700	1500			2R	5151000	5160300	9300			3L	9690000	9719999	29999			3L	8420000	8434999	14999
2L	16846200	16849500	3300			2R	5199000	5212200	13200			3L	9720000	9749999	29999			3L	8435000	8449999	14999
2L	16851900	16853700	1800			2R	5212500	5219700	7200			3L	9760000	9829999	69999			3L	8450000	8464999	14999
2L	16855200	16858200	3000			2R	5220000	5220300	300			3L	9830000	9849999	19999			3L	8465000	8489999	24999
2L	16859100	16874700	15600			2R	5222700	5234700	12000			3L	9860000	9879999	19999			3L	8490000	8509999	19999
2L	16883400	16885800	2400			2R	5235900	5236200	300			3L	9880000	9894999	14999			3L	8520000	8539999	19999
2L	16897200	16899600	2400			2R	5236500	5237100	600			3L	9895000	9959999	64999			3L	8540000	8554999	14999
2L	16917300	16919700	2400			2R	5238000	5239800	1800			3L	9970000	10044999	74999			3L	8555000	8569999	14999
2L	16920900	16921500	600			2R	5248800	5268600	19800			3L	10045000	10069999	24999			3L	8570000	8594999	24999
2L	16921800	16923300	1500			2R	5268900	5269800	900			3L	10080000	10219999	139999			3L	8595000	8619999	24999
2L	16927800	16929900	2100			2R	5277600	5282700	5100			3L	10220000	10314999	94999			3L	8620000	8644999	24999
2L	16934100	16937700	3600			2R	5291700	5309100	17400			3L	10315000	10454999	139999			3L	8645000	8664999	19999
2L	16944300	16947900	3600			2R	5322000	5325600	3600			3L	10455000	10474999	19999			3L	8665000	8714999	49999
2L	16948200	16958100	9900			2R	5340300	5349300	9000			3L	10475000	10499999	24999			3L	8715000	8739999	24999
2L	16962900	16964400	1500			2R	5349600	5353500	3900			3L	10510000	10589999	79999			3L	8740000	8759999	19999
2L	16967100	16968600	1500			2R	5353800	5354100	300			3L	10590000	10619999	29999			3L	8760000	8779999	19999
2L	16969800	16971000	1200			2R	5354700	5364600	9900			3L	10620000	10634999	14999			3L	8780000	8799999	19999
2L	16971300	16982700	11400			2R	5379600	5379900	300			3L	10635000	10654999	19999			3L	8800000	8819999	19999
2L	16988100	16992300	4200			2R	5380200	5389200	9000			3L	10655000	10679999	24999			3L	8820000	8884999	64999
2L	16997100	17001300	4200			2R	5389800	5403300	13500			3L	10690000	10714999	24999			3L	8885000	8904999	19999
2L	17002500	17002800	300			2R	5406600	5428500	21900			3L	10715000	10729999	14999			3L	8905000	8924999	19999
2L	17003100	17003400	300			2R	5499000	5501700	2700			3L	10730000	10859999	129999			3L	8925000	8944999	19999
2L	17003700	17004000	300			2R	5502000	5504700	2700			3L	10860000	10879999	19999			3L	8945000	8959999	14999
2L	17004300	17004900	600			2R	5509200	5518200	9000			3L	10895000	10979999	84999			3L	8960000	8979999	19999
2L	17005200	17006400	1200			2R	5520000	5524500	4500			3L	10980000	11029999	49999			3L	8980000	8994999	14999
2L	17006700	17007300	600			2R	5529300	5533800	4500			3L	11040000	11054999	14999			3L	8995000	9039999	44999
2L	17007600	17010000	2400			2R	5534100	5544000	9900			3L	11065000	11089999	24999			3L	9040000	9064999	24999
2L	17012400	17021100	8700			2R	5544300	5545800	1500			3L	11090000	11114999	24999			3L	9065000	9084999	19999
2L	17027100	17032500	5400			2R	5550600	5557500	6900			3L	11115000	11129999	14999			3L	9095000	9119999	24999
2L	17033400	17041800	8400			2R	5558400	5569800	11400			3L	11130000	11154999	24999			3L	9130000	9194999	64999
2L	17044200	17047500	3300			2R	5585100	5586600	1500			3L	11165000	11189999	24999			3L	9205000	9299999	94999
2L	17047800	17065800	18000			2R	5589000	5612700	23700			3L	11190000	11204999	14999			3L	9300000	9329999	29999
2L	17066100	17066400	300			2R	5622900	5633100	10200			3L	11215000	11239999	24999			3L	9330000	9349999	19999
2L	17066700	17073900	7200			2R	5633700	5634000	300			3L	11240000	11484999	244999			3L	9360000	9374999	14999
2L	17075400	17077500	2100			2R	5634600	5643600	9000			3L	11485000	11504999	19999			3L	9375000	9394999	19999
2L	17080800	17085000	4200			2R	5643900	5691300	47400			3L	11515000	11549999	34999			3L	9395000	9419999	24999
2L	17088600	17093100	4500			2R	5693400	5697600	4200			3L	11550000	11574999	24999			3L	9420000	9439999	19999
2L	17093400	17093700	300			2R	5700000	5705700	5700			3L	11575000	11604999	29999			3L	9440000	9454999	14999
2L	17094000	17094300	300			2R	5706000	5706900	900			3L	11605000	11619999	14999			3L	9455000	9479999	24999
2L	17094600	17097300	2700			2R	5713200	5722200	9000			3L	11620000	11639999	19999			3L	9480000	9504999	24999
2L	17097600	17098500	900			2R	5812200	5830200	18000			3L	11640000	11674999	34999			3L	9505000	9539999	34999
2L	17099400	17099700	300			2R	5862000	5867400	5400			3L	11675000	11689999	14999			3L	9540000	9564999	24999
2L	17100600	17102700	2100			2R	5867700	5874000	6300			3L	11690000	11704999	14999			3L	9565000	9584999	19999
2L	17108700	17119500	10800			2R	5884200	5893500	9300			3L	11705000	11769999	64999			3L	9585000	9604999	19999
2L	17119800	17120400	600			2R	5894400	5895300	900			3L	11770000	11784999	14999			3L	9605000	9619999	14999
2L	17124000	17126400	2400			2R	5968500	5976300	7800			3L	11785000	11804999	19999			3L	9620000	9669999	49999
2L	17128500	17130000	1500			2R	5976600	5982600	6000			3L	11815000	11829999	14999			3L	9670000	9689999	19999
2L	17131800	17134200	2400			2R	6040200	6055800	15600			3L	11830000	11989999	159999			3L	9690000	9709999	19999
2L	17153400	17163600	10200			2R	6056400	6064200	7800			3L	12000000	12059999	59999			3L	9710000	9724999	14999
2L	17168400	17199300	30900			2R	6073800	6074700	900			3L	12060000	12109999	49999			3L	9725000	9754999	29999
2L	17200500	17205000	4500			2R	6075600	6078000	2400			3L	12125000	12139999	14999			3L	9755000	9814999	59999
2L	17205900	17211900	6000			2R	6078600	6079800	1200			3L	12140000	12154999	14999			3L	9815000	9829999	14999
2L	17214000	17230500	16500			2R	6082800	6093600	10800			3L	12155000	12184999	29999			3L	9830000	9849999	19999
2L	17232900	17243100	10200			2R	6093900	6099600	5700			3L	12185000	12199999	14999			3L	9860000	9879999	19999
2L	17243400	17249700	6300			2R	6109200	6111600	2400			3L	12200000	12259999	59999			3L	9880000	9894999	14999
2L	17250900	17253600	2700			2R	6114000	6115800	1800			3L	12270000	12329999	59999			3L	9895000	9959999	64999
2L	17258100	17260800	2700			2R	6116100	6119400	3300			3L	12330000	12384999	54999			3L	9970000	10049999	79999
2L	17262900	17273400	10500			2R	6119700	6128700	9000			3L	12385000	12409999	24999			3L	10050000	10064999	14999
2L	17277900	17278500	600			2R	6129000	6138000	9000			3L	12410000	12464999	54999			3L	10065000	10219999	154999
2L	17280300	17282400	2100			2R	6140400	6146700	6300			3L	12465000	12494999	29999			3L	10220000	10459999	239999
2L	17283900	17290800	6900			2R	6147000	6154800	7800			3L	12495000	12519999	24999			3L	10460000	10504999	44999
2L	17292300	17309400	17100			2R	6155100	6161400	6300			3L	12530000	12564999	34999			3L	10505000	10619999	114999
2L	17316000	17322600	6600			2R	6161700	6162000	300			3L	12565000	12639999	74999			3L	10620000	10634999	14999
2L	17328000	17331300	3300			2R	6162300	6244200	81900			3L	12640000	12724999	84999			3L	10635000	10654999	19999
2L	17333400	17334300	900			2R	6244800	6255300	10500			3L	12725000	12749999	24999			3L	10655000	10679999	24999
2L	17341800	17357400	15600			2R	6255600	6258000	2400			3L	12750000	12764999	14999			3L	10680000	10694999	14999
2L	17362500	17363700	1200			2R	6258300	6270300	12000			3L	12765000	12784999	19999			3L	10695000	10719999	24999
2L	17380500	17381700	1200			2R	6273300	6306300	33000			3L	12795000	12809999	14999			3L	10720000	10849999	129999
2L	17390400	17393700	3300			2R	6306900	6307200	300			3L	12810000	12824999	14999			3L	10850000	10864999	14999
2L	17401200	17409300	8100			2R	6341100	6343500	2400			3L	12825000	12844999	19999			3L	10865000	10879999	14999
2L	17415300	17425500	10200			2R	6540300	6546900	6600			3L	12855000	12894999	39999			3L	10890000	11039999	149999
2L	17428200	17431500	3300			2R	6554100	6564900	10800			3L	12895000	12999999	104999			3L	11040000	11054999	14999
2L	17440500	17445300	4800			2R	6567900	6585900	18000			3L	13015000	13034999	19999			3L	11055000	11079999	24999
2L	17448000	17448600	600			2R	6586200	6593400	7200			3L	13035000	13219999	184999			3L	11090000	11114999	24999
2L	17454900	17462100	7200			2R	6593700	6615300	21600			3L	13220000	13284999	64999			3L	11115000	11129999	14999
2L	17466300	17467500	1200			2R	6632700	6645900	13200			3L	13295000	13384999	89999			3L	11130000	11154999	24999
2L	17468400	17471100	2700			2R	6648000	6660600	12600			3L	13385000	13404999	19999			3L	11165000	11189999	24999
2L	17489400	17497200	7800			2R	6663000	6668700	5700			3L	13405000	13434999	29999			3L	11190000	11204999	14999
2L	17519400	17519700	300			2R	6679500	6680700	1200			3L	13445000	13464999	19999			3L	11215000	11484999	269999
2L	17523600	17525100	1500			2R	6729000	6735900	6900			3L	13465000	13479999	14999			3L	11485000	11509999	24999
2L	17537100	17539800	2700			2R	6745500	6755400	9900			3L	13480000	13494999	14999			3L	11520000	11554999	34999
2L	17547300	17549100	1800			2R	6813600	6819600	6000			3L	13495000	13509999	14999			3L	11555000	11574999	19999
2L	17565300	17567400	2100			2R	6821400	6825600	4200			3L	13510000	13534999	24999			3L	11575000	11604999	29999
2L	17573700	17575800	2100			2R	6825900	6828300	2400			3L	13580000	13794999	214999			3L	11605000	11619999	14999
2L	17580600	17581500	900			2R	6828600	6835500	6900			3L	13795000	13819999	24999			3L	11620000	11644999	24999
2L	17593500	17599500	6000			2R	6849000	6851100	2100			3L	13840000	13854999	14999			3L	11645000	11669999	24999
2L	17606400	17609400	3000			2R	6851400	6851700	300			3L	13855000	13869999	14999			3L	11670000	11684999	14999
2L	17631300	17631900	600			2R	6852000	6852300	300			3L	13870000	13894999	24999			3L	11685000	11704999	19999
2L	17634000	17661000	27000			2R	6854700	6855000	300			3L	13895000	13914999	19999			3L	11705000	11724999	19999
2L	17671500	17672700	1200			2R	6855600	6860400	4800			3L	13915000	13929999	14999			3L	11725000	11764999	39999
2L	17676600	17678100	1500			2R	6863700	6867300	3600			3L	13930000	13949999	19999			3L	11765000	11779999	14999
2L	17680200	17684100	3900			2R	6867600	6873600	6000			3L	13960000	13989999	29999			3L	11790000	11809999	19999
2L	17685600	17687100	1500			2R	6876600	6888000	11400			3L	14000000	14024999	24999			3L	11810000	11829999	19999
2L	17692200	17695800	3600			2R	6892200	6896400	4200			3L	14025000	14044999	19999			3L	11830000	11989999	159999
2L	17698200	17699700	1500			2R	6914400	6917400	3000			3L	14045000	14064999	19999			3L	12000000	12059999	59999
2L	17703300	17709600	6300			2R	6920100	6922500	2400			3L	14065000	14104999	39999			3L	12070000	12109999	39999
2L	17717400	17718000	600			2R	6927300	6931800	4500			3L	14105000	14184999	79999			3L	12125000	12139999	14999
2L	17718300	17720700	2400			2R	6932100	6932700	600			3L	14185000	14204999	19999			3L	12140000	12154999	14999
2L	17721000	17722200	1200			2R	6933000	6936300	3300			3L	14205000	14229999	24999			3L	12155000	12184999	29999
2L	17724000	17727600	3600			2R	6940200	6948600	8400			3L	14230000	14404999	174999			3L	12185000	12199999	14999
2L	17734500	17754000	19500			2R	6948900	6956700	7800			3L	14405000	14479999	74999			3L	12200000	12244999	44999
2L	17755800	17772600	16800			2R	6962100	6964500	2400			3L	14480000	14504999	24999			3L	12245000	12259999	14999
2L	17778600	17781000	2400			2R	6965700	6966000	300			3L	14505000	14529999	24999			3L	12270000	12329999	59999
2L	17782500	17784600	2100			2R	6966300	6968100	1800			3L	14530000	14554999	24999			3L	12330000	12384999	54999
2L	17789700	17795700	6000			2R	6969600	6974400	4800			3L	14555000	14599999	44999			3L	12385000	12409999	24999
2L	17796000	17796600	600			2R	6977100	6978900	1800			3L	14600000	14614999	14999			3L	12410000	12464999	54999
2L	17811000	17812500	1500			2R	7002600	7004700	2100			3L	14625000	14664999	39999			3L	12465000	12484999	19999
2L	17818500	17820000	1500			2R	7112100	7119900	7800			3L	14665000	14699999	34999			3L	12485000	12509999	24999
2L	17825100	17832000	6900			2R	7120200	7157400	37200			3L	14700000	14744999	44999			3L	12510000	12529999	19999
2L	17833800	17835900	2100			2R	7157700	7162800	5100			3L	14755000	14769999	14999			3L	12530000	12564999	34999
2L	17837400	17848800	11400			2R	7197000	7215900	18900			3L	14780000	14799999	19999			3L	12565000	12644999	79999
2L	17851200	17853300	2100			2R	7216200	7234800	18600			3L	14800000	14814999	14999			3L	12645000	12684999	39999
2L	17856600	17863800	7200			2R	7259400	7303200	43800			3L	14815000	14834999	19999			3L	12685000	12699999	14999
2L	17867700	17868300	600			2R	7306200	7307700	1500			3L	14835000	14974999	139999			3L	12700000	12724999	24999
2L	17868600	17871900	3300			2R	7308000	7332600	24600			3L	14975000	14994999	19999			3L	12725000	12744999	19999
2L	17874600	17877600	3000			2R	7371300	7442100	70800			3L	14995000	15009999	14999			3L	12745000	12764999	19999
2L	17877900	17879400	1500			2R	7444500	7450800	6300			3L	15010000	15029999	19999			3L	12765000	12779999	14999
2L	17883900	17886000	2100			2R	7451100	7460100	9000			3L	15030000	15049999	19999			3L	12780000	12794999	14999
2L	17888400	17901300	12900			2R	7542300	7544100	1800			3L	15050000	15064999	14999			3L	12795000	12809999	14999
2L	17904000	17905800	1800			2R	7544400	7552200	7800			3L	15065000	15089999	24999			3L	12810000	12824999	14999
2L	17906100	17908500	2400			2R	7552500	7565700	13200			3L	15090000	15109999	19999			3L	12825000	12839999	14999
2L	17908800	17909700	900			2R	7569900	7573800	3900			3L	15110000	15134999	24999			3L	12850000	12969999	119999
2L	17916000	17926200	10200			2R	7587300	7590900	3600			3L	15135000	15154999	19999			3L	12970000	12999999	29999
2L	17929800	17934000	4200			2R	7606200	7612500	6300			3L	15155000	15259999	104999			3L	13015000	13029999	14999
2L	17936100	17940300	4200			2R	7612800	7616700	3900			3L	15260000	15494999	234999			3L	13040000	13219999	179999
2L	17951100	17952000	900			2R	7617000	7623600	6600			3L	15505000	15519999	14999			3L	13220000	13284999	64999
2L	17953500	17967300	13800			2R	7623900	7661700	37800			3L	15520000	15549999	29999			3L	13295000	13374999	79999
2L	17971200	17973000	1800			2R	7663500	7671900	8400			3L	15550000	15579999	29999			3L	13385000	13404999	19999
2L	17973300	18008400	35100			2R	7681500	7698900	17400			3L	15580000	15604999	24999			3L	13405000	13434999	29999
2L	18018900	18023700	4800			2R	7704000	7707000	3000			3L	15615000	15629999	14999			3L	13445000	13464999	19999
2L	18027900	18031500	3600			2R	7793100	7793700	600			3L	15630000	15804999	174999			3L	13465000	13479999	14999
2L	18032100	18033900	1800			2R	7794000	7824000	30000			3L	15805000	15819999	14999			3L	13480000	13494999	14999
2L	18036900	18041400	4500			2R	7829700	7852800	23100			3L	15830000	15914999	84999			3L	13495000	13509999	14999
2L	18042900	18051900	9000			2R	7889400	7897800	8400			3L	15915000	15944999	29999			3L	13510000	13534999	24999
2L	18065400	18069600	4200			2R	7902000	7911300	9300			3L	15945000	15959999	14999			3L	13535000	13794999	259999
2L	18070500	18078900	8400			2R	7935600	7950000	14400			3L	15960000	15979999	19999			3L	13795000	13819999	24999
2L	18079200	18079500	300			2R	7957800	7962900	5100			3L	15980000	16004999	24999			3L	13860000	13874999	14999
2L	18081600	18084600	3000			2R	7963800	7969200	5400			3L	16005000	16029999	24999			3L	13875000	13894999	19999
2L	18087900	18097800	9900			2R	7974300	7982400	8100			3L	16030000	16044999	14999			3L	13895000	13914999	19999
2L	18113400	18114600	1200			2R	7982700	7987800	5100			3L	16045000	16079999	34999			3L	13915000	13939999	24999
2L	18123000	18124800	1800			2R	7988100	7989000	900			3L	16080000	16104999	24999			3L	13940000	13954999	14999
2L	18142500	18147300	4800			2R	7991400	7992300	900			3L	16105000	16124999	19999			3L	13965000	13984999	19999
2L	18166200	18169200	3000			2R	7995300	7999800	4500			3L	16125000	16139999	14999			3L	13985000	13999999	14999
2L	18174900	18179700	4800			2R	8000700	8005500	4800			3L	16140000	16154999	14999			3L	14000000	14019999	19999
2L	18180300	18180600	300			2R	8006400	8012100	5700			3L	16155000	16219999	64999			3L	14030000	14044999	14999
2L	18180900	18183300	2400			2R	8012700	8017200	4500			3L	16230000	16344999	114999			3L	14045000	14064999	19999
2L	18185400	18192300	6900			2R	8097900	8101500	3600			3L	16345000	16369999	24999			3L	14065000	14104999	39999
2L	18192900	18198000	5100			2R	8105400	8112300	6900			3L	16380000	16404999	24999			3L	14105000	14184999	79999
2L	18202500	18203700	1200			2R	8112900	8139900	27000			3L	16415000	16444999	29999			3L	14185000	14204999	19999
2L	18209100	18211800	2700			2R	8167500	8172300	4800			3L	16445000	16459999	14999			3L	14205000	14229999	24999
2L	18213600	18223800	10200			2R	8172600	8173200	600			3L	16460000	16489999	29999			3L	14230000	14264999	34999
2L	18236100	18236700	600			2R	8173500	8173800	300			3L	16490000	16554999	64999			3L	14265000	14399999	134999
2L	18237300	18242400	5100			2R	8176500	8200800	24300			3L	16555000	16569999	14999			3L	14410000	14509999	99999
2L	18246000	18249000	3000			2R	8201100	8204100	3000			3L	16580000	16604999	24999			3L	14510000	14529999	19999
2L	18255000	18262500	7500			2R	8243100	8273400	30300			3L	16605000	16624999	19999			3L	14530000	14554999	24999
2L	18263400	18269100	5700			2R	8273700	8274000	300			3L	16625000	16639999	14999			3L	14555000	14599999	44999
2L	18275400	18278700	3300			2R	8274600	8296500	21900			3L	16640000	16654999	14999			3L	14600000	14614999	14999
2L	18282000	18283500	1500			2R	8296800	8309400	12600			3L	16655000	16669999	14999			3L	14625000	14664999	39999
2L	18289800	18291000	1200			2R	8326800	8340000	13200			3L	16670000	16704999	34999			3L	14665000	14699999	34999
2L	18305700	18307800	2100			2R	8340300	8348100	7800			3L	16705000	16724999	19999			3L	14700000	14734999	34999
2L	18317700	18324900	7200			2R	8368200	8368800	600			3L	16735000	16759999	24999			3L	14735000	14749999	14999
2L	18329400	18331800	2400			2R	8370300	8371800	1500			3L	16760000	16774999	14999			3L	14750000	14769999	19999
2L	18336900	18340200	3300			2R	8419500	8441400	21900			3L	16775000	16799999	24999			3L	14780000	14794999	14999
2L	18341100	18356400	15300			2R	8441700	8444700	3000			3L	16800000	16834999	34999			3L	14795000	14959999	164999
2L	18357600	18362400	4800			2R	8486700	8491500	4800			3L	16835000	16849999	14999			3L	14960000	14974999	14999
2L	18364500	18389700	25200			2R	8611800	8619300	7500			3L	16860000	16874999	14999			3L	14975000	14989999	14999
2L	18390000	18390300	300			2R	8620800	8626200	5400			3L	16875000	16889999	14999			3L	14990000	15004999	14999
2L	18393600	18396300	2700			2R	8649600	8657400	7800			3L	16890000	16909999	19999			3L	15005000	15039999	34999
2L	18402600	18407700	5100			2R	8657700	8658000	300			3L	16910000	16924999	14999			3L	15040000	15064999	24999
2L	18412800	18413400	600			2R	8658600	8660700	2100			3L	16925000	16949999	24999			3L	15065000	15084999	19999
2L	18416100	18420900	4800			2R	8667300	8676900	9600			3L	16950000	16964999	14999			3L	15085000	15109999	24999
2L	18424800	18426900	2100			2R	8685000	8701200	16200			3L	16965000	16979999	14999			3L	15110000	15134999	24999
2L	18429000	18431100	2100			2R	8701500	8703300	1800			3L	16980000	17004999	24999			3L	15135000	15154999	19999
2L	18433200	18435600	2400			2R	8703600	8707200	3600			3L	17005000	17034999	29999			3L	15155000	15259999	104999
2L	18459300	18461100	1800			2R	8712000	8715000	3000			3L	17045000	17234999	189999			3L	15260000	15494999	234999
2L	18466500	18468300	1800			2R	8715300	8721600	6300			3L	17235000	17344999	109999			3L	15505000	15519999	14999
2L	18469800	18476400	6600			2R	8724900	8738400	13500			3L	17345000	17399999	54999			3L	15520000	15544999	24999
2L	18478800	18483300	4500			2R	8739900	8740200	300			3L	17400000	17414999	14999			3L	15545000	15559999	14999
2L	18486900	18487800	900			2R	8742300	8743800	1500			3L	17435000	17454999	19999			3L	15560000	15579999	19999
2L	18498300	18501000	2700			2R	8744100	8745000	900			3L	17455000	17469999	14999			3L	15580000	15604999	24999
2L	18509400	18512700	3300			2R	8745900	8746200	300			3L	17470000	17504999	34999			3L	15620000	15634999	14999
2L	18516900	18520800	3900			2R	8748300	8748600	300			3L	17505000	17524999	19999			3L	15635000	15804999	169999
2L	18521100	18521700	600			2R	8748900	8749800	900			3L	17525000	17549999	24999			3L	15805000	15819999	14999
2L	18523500	18531000	7500			2R	8750700	8751000	300			3L	17550000	17589999	39999			3L	15830000	15844999	14999
2L	18532500	18540900	8400			2R	8781000	8788500	7500			3L	17590000	17614999	24999			3L	15845000	15949999	104999
2L	18543600	18556200	12600			2R	8827200	8837400	10200			3L	17615000	17644999	29999			3L	15950000	15979999	29999
2L	18557700	18558600	900			2R	8850000	8857800	7800			3L	17645000	17664999	19999			3L	15980000	15994999	14999
2L	18569400	18570600	1200			2R	8907600	8913600	6000			3L	17665000	17714999	49999			3L	16005000	16029999	24999
2L	18589500	18590700	1200			2R	8939700	8942700	3000			3L	17715000	17734999	19999			3L	16030000	16044999	14999
2L	18611400	18612000	600			2R	8945700	8952600	6900			3L	17735000	17789999	54999			3L	16045000	16084999	39999
2L	18614700	18615000	300			2R	8953500	8953800	300			3L	17800000	17834999	34999			3L	16085000	16104999	19999
2L	18615300	18618000	2700			2R	8954100	8954400	300			3L	17850000	17869999	19999			3L	16105000	16124999	19999
2L	18621300	18631500	10200			2R	8954700	8955900	1200			3L	17870000	17894999	24999			3L	16125000	16139999	14999
2L	18639300	18644400	5100			2R	8957100	8957400	300			3L	17905000	17959999	54999			3L	16140000	16154999	14999
2L	18651600	18656400	4800			2R	8958600	8958900	300			3L	17960000	17979999	19999			3L	16155000	16219999	64999
2L	18659700	18660600	900			2R	8960400	8963700	3300			3L	17980000	18009999	29999			3L	16230000	16309999	79999
2L	18663000	18664200	1200			2R	8964300	8972400	8100			3L	18010000	18024999	14999			3L	16310000	16329999	19999
2L	18719100	18720600	1500			2R	8973900	8980800	6900			3L	18025000	18054999	29999			3L	16330000	16344999	14999
2L	18723900	18732900	9000			2R	8981700	8987400	5700			3L	18055000	18079999	24999			3L	16345000	16369999	24999
2L	18733200	18734700	1500			2R	8987700	8988300	600			3L	18080000	18099999	19999			3L	16380000	16404999	24999
2L	18735600	18745800	10200			2R	8989800	8990400	600			3L	18110000	18144999	34999			3L	16415000	16444999	29999
2L	18746100	18746400	300			2R	8990700	8992800	2100			3L	18145000	18159999	14999			3L	16445000	16459999	14999
2L	18746700	18747000	300			2R	8998200	8998500	300			3L	18160000	18174999	14999			3L	16460000	16489999	29999
2L	18747300	18749100	1800			2R	8998800	8999400	600			3L	18175000	18229999	54999			3L	16490000	16554999	64999
2L	18752100	18754800	2700			2R	9000900	9001800	900			3L	18230000	18454999	224999			3L	16555000	16569999	14999
2L	18755100	18759000	3900			2R	9003300	9003900	600			3L	18455000	18584999	129999			3L	16580000	16604999	24999
2L	18760800	18762300	1500			2R	9004500	9005400	900			3L	18585000	18609999	24999			3L	16605000	16624999	19999
2L	18771600	18773400	1800			2R	9006300	9019800	13500			3L	18620000	18659999	39999			3L	16625000	16639999	14999
2L	18780300	18781500	1200			2R	9136800	9163800	27000			3L	18660000	18674999	14999			3L	16640000	16654999	14999
2L	18791400	18792300	900			2R	9164100	9165000	900			3L	18675000	18719999	44999			3L	16665000	16704999	39999
2L	18792600	18793800	1200			2R	9165300	9189900	24600			3L	18720000	18734999	14999			3L	16705000	16724999	19999
2L	18794100	18794700	600			2R	9190200	9190800	600			3L	18745000	18789999	44999			3L	16735000	16759999	24999
2L	18810900	18815100	4200			2R	9191100	9195600	4500			3L	18790000	18814999	24999			3L	16760000	16774999	14999
2L	18815400	18815700	300			2R	9198900	9207600	8700			3L	18815000	18839999	24999			3L	16775000	16799999	24999
2L	18816000	18816600	600			2R	9207900	9208200	300			3L	18840000	18859999	19999			3L	16800000	16834999	34999
2L	18842100	18843600	1500			2R	9208800	9209100	300			3L	18860000	18889999	29999			3L	16835000	16849999	14999
2L	18862500	18865500	3000			2R	9210300	9221700	11400			3L	18900000	18939999	39999			3L	16860000	16879999	19999
2L	18865800	18866100	300			2R	9223800	9227100	3300			3L	18940000	18964999	24999			3L	16880000	16909999	29999
2L	18866400	18866700	300			2R	9227400	9231000	3600			3L	18965000	18989999	24999			3L	16910000	16929999	19999
2L	18867000	18870600	3600			2R	9232200	9232800	600			3L	19000000	19039999	39999			3L	16930000	16949999	19999
2L	18873900	18878100	4200			2R	9233100	9233700	600			3L	19040000	19054999	14999			3L	16950000	16964999	14999
2L	18882000	18884700	2700			2R	9234000	9249600	15600			3L	19055000	19084999	29999			3L	16965000	16979999	14999
2L	18887400	18888000	600			2R	9249900	9250200	300			3L	19095000	19134999	39999			3L	16980000	17004999	24999
2L	18888600	18896400	7800			2R	9250500	9251100	600			3L	19135000	19229999	94999			3L	17005000	17034999	29999
2L	18896700	18900300	3600			2R	9251400	9253800	2400			3L	19230000	19244999	14999			3L	17045000	17234999	189999
2L	18900600	18903000	2400			2R	9254400	9256800	2400			3L	19245000	19259999	14999			3L	17235000	17249999	14999
2L	18904800	18915900	11100			2R	9257100	9257400	300			3L	19260000	19284999	24999			3L	17250000	17329999	79999
2L	18918600	18922800	4200			2R	9260400	9267300	6900			3L	19285000	19439999	154999			3L	17330000	17344999	14999
2L	18928200	18931800	3600			2R	9272100	9287100	15000			3L	19440000	19474999	34999			3L	17345000	17399999	54999
2L	18960000	18962400	2400			2R	9289200	9293400	4200			3L	19485000	19509999	24999			3L	17400000	17414999	14999
2L	18979200	18984300	5100			2R	9308400	9313500	5100			3L	19510000	19534999	24999			3L	17415000	17434999	19999
2L	18992700	18998700	6000			2R	9348300	9349800	1500			3L	19535000	19549999	14999			3L	17435000	17454999	19999
2L	19013700	19014300	600			2R	9350100	9350700	600			3L	19550000	19579999	29999			3L	17455000	17469999	14999
2L	19018800	19025400	6600			2R	9351000	9358500	7500			3L	19580000	19609999	29999			3L	17470000	17504999	34999
2L	19066500	19068300	1800			2R	9402300	9407700	5400			3L	19610000	19624999	14999			3L	17505000	17524999	19999
2L	19071000	19084200	13200			2R	9408000	9419400	11400			3L	19625000	19639999	14999			3L	17525000	17549999	24999
2L	19086900	19092000	5100			2R	9449100	9462300	13200			3L	19640000	19679999	39999			3L	17560000	17589999	29999
2L	19092300	19099500	7200			2R	9489600	9495600	6000			3L	19680000	19699999	19999			3L	17590000	17614999	24999
2L	19101600	19106400	4800			2R	9495900	9496200	300			3L	19700000	19734999	34999			3L	17615000	17644999	29999
2L	19108500	19110600	2100			2R	9529500	9534600	5100			3L	19735000	19769999	34999			3L	17645000	17664999	19999
2L	19116000	19120500	4500			2R	9536400	9561900	25500			3L	19770000	19784999	14999			3L	17665000	17779999	114999
2L	19137900	19141800	3900			2R	9562200	9562800	600			3L	19785000	19804999	19999			3L	17780000	17794999	14999
2L	19144500	19147500	3000			2R	9563100	9576900	13800			3L	19805000	19829999	24999			3L	17795000	17834999	39999
2L	19159800	19164900	5100			2R	9588900	9601500	12600			3L	19830000	19864999	34999			3L	17845000	17869999	24999
2L	19167600	19168200	600			2R	9601800	9610200	8400			3L	19865000	19889999	24999			3L	17870000	17889999	19999
2L	19170900	19176000	5100			2R	9610500	9615300	4800			3L	19890000	19904999	14999			3L	17905000	17959999	54999
2L	19201200	19230900	29700			2R	9629100	9642300	13200			3L	19905000	19919999	14999			3L	17960000	17979999	19999
2L	19231200	19266000	34800			2R	9642900	9647100	4200			3L	19930000	19969999	39999			3L	17980000	18019999	39999
2L	19267800	19269600	1800			2R	9658500	9691800	33300			3L	19970000	19984999	14999			3L	18020000	18054999	34999
2L	19271100	19284900	13800			2R	9718200	9734100	15900			3L	20000000	20024999	24999			3L	18055000	18079999	24999
2L	19285200	19295400	10200			2R	9735900	9739500	3600			3L	20025000	20094999	69999			3L	18080000	18099999	19999
2L	19295700	19298700	3000			2R	9759600	9793200	33600			3L	20095000	20119999	24999			3L	18110000	18144999	34999
2L	19299000	19309500	10500			2R	9795000	9800400	5400			3L	20120000	20134999	14999			3L	18145000	18159999	14999
2L	19311900	19312500	600			2R	9800700	9813300	12600			3L	20135000	20174999	39999			3L	18160000	18229999	69999
2L	19313100	19318200	5100			2R	9926700	9929700	3000			3L	20175000	20189999	14999			3L	18230000	18454999	224999
2L	19318500	19328100	9600			2R	9935100	9943200	8100			3L	20190000	20219999	29999			3L	18455000	18609999	154999
2L	19329600	19339200	9600			2R	9944400	9950700	6300			3L	20220000	20234999	14999			3L	18620000	18659999	39999
2L	19339500	19345200	5700			2R	9953100	9961800	8700			3L	20235000	20289999	54999			3L	18660000	18679999	19999
2L	19357200	19359300	2100			2R	9962100	9979800	17700			3L	20290000	20309999	19999			3L	18680000	18719999	39999
2L	19359600	19360800	1200			2R	10001100	10015500	14400			3L	20310000	20339999	29999			3L	18720000	18734999	14999
2L	19365300	19366200	900			2R	10083600	10101000	17400			3L	20340000	20354999	14999			3L	18735000	18749999	14999
2L	19371900	19376400	4500			2R	10169100	10185600	16500			3L	20355000	20369999	14999			3L	18750000	18779999	29999
2L	19376700	19380900	4200			2R	10194600	10214400	19800			3L	20370000	20389999	19999			3L	18780000	18794999	14999
2L	19383300	19386600	3300			2R	10214700	10219800	5100			3L	20400000	20419999	19999			3L	18795000	18814999	19999
2L	19387800	19390200	2400			2R	10220100	10239000	18900			3L	20420000	20444999	24999			3L	18815000	18839999	24999
2L	19397700	19399800	2100			2R	10256100	10263900	7800			3L	20445000	20464999	19999			3L	18840000	18859999	19999
2L	19400100	19406400	6300			2R	10269600	10274700	5100			3L	20465000	20484999	19999			3L	18860000	18884999	24999
2L	19406700	19407300	600			2R	10277400	10281900	4500			3L	20485000	20509999	24999			3L	18895000	18909999	14999
2L	19407600	19423500	15900			2R	10286400	10287600	1200			3L	20520000	20534999	14999			3L	18910000	18939999	29999
2L	19436100	19440900	4800			2R	10288200	10296300	8100			3L	20535000	20704999	169999			3L	18940000	18959999	19999
2L	19459800	19473900	14100			2R	10304100	10314000	9900			3L	20705000	20719999	14999			3L	18960000	18984999	24999
2L	19474500	19481700	7200			2R	10314300	10321200	6900			3L	20720000	20764999	44999			3L	19000000	19039999	39999
2L	19488900	19489800	900			2R	10321500	10324200	2700			3L	20765000	20779999	14999			3L	19040000	19054999	14999
2L	19525200	19529100	3900			2R	10324500	10327200	2700			3L	20780000	20794999	14999			3L	19055000	19074999	19999
2L	19550100	19555500	5400			2R	10327800	10328100	300			3L	20795000	20809999	14999			3L	19095000	19124999	29999
2L	19556700	19562100	5400			2R	10329000	10350000	21000			3L	20810000	20824999	14999			3L	19125000	19244999	119999
2L	19570800	19573200	2400			2R	10350300	10355100	4800			3L	20835000	20904999	69999			3L	19245000	19259999	14999
2L	19592400	19594500	2100			2R	10364400	10366500	2100			3L	20905000	20944999	39999			3L	19260000	19284999	24999
2L	19597500	19598700	1200			2R	10367100	10367700	600			3L	20945000	20984999	39999			3L	19285000	19479999	194999
2L	19599600	19600200	600			2R	10414500	10445700	31200			3L	20985000	20999999	14999			3L	19490000	19509999	19999
2L	19600500	19609200	8700			2R	10446300	10446600	300			3L	21000000	21024999	24999			3L	19510000	19529999	19999
2L	19609800	19620300	10500			2R	10446900	10447200	300			3L	21025000	21039999	14999			3L	19530000	19544999	14999
2L	19620900	19626000	5100			2R	10447500	10447800	300			3L	21040000	21059999	19999			3L	19545000	19564999	19999
2L	19626300	19626900	600			2R	10448100	10452900	4800			3L	21060000	21119999	59999			3L	19565000	19579999	14999
2L	19627500	19638600	11100			2R	10538100	10588500	50400			3L	21130000	21159999	29999			3L	19580000	19594999	14999
2L	19639500	19652700	13200			2R	10593000	10605300	12300			3L	21170000	21189999	19999			3L	19595000	19609999	14999
2L	19674000	19697100	23100			2R	10611300	10614300	3000			3L	21190000	21209999	19999			3L	19610000	19624999	14999
2L	19697400	19697700	300			2R	10617600	10626900	9300			3L	21210000	21234999	24999			3L	19625000	19644999	19999
2L	19698000	19702500	4500			2R	10627500	10628100	600			3L	21235000	21254999	19999			3L	19645000	19679999	34999
2L	19702800	19703400	600			2R	10628400	10632300	3900			3L	21255000	21269999	14999			3L	19680000	19699999	19999
2L	19711500	19711800	300			2R	10662300	10673400	11100			3L	21280000	21294999	14999			3L	19700000	19734999	34999
2L	19712700	19714800	2100			2R	10673700	10674300	600			3L	21295000	21314999	19999			3L	19735000	19769999	34999
2L	19716900	19728000	11100			2R	10674600	10676400	1800			3L	21325000	21339999	14999			3L	19770000	19784999	14999
2L	19728300	19730100	1800			2R	10678500	10681500	3000			3L	21340000	21354999	14999			3L	19785000	19804999	19999
2L	19739400	19739700	300			2R	10684800	10714200	29400			3L	21355000	21374999	19999			3L	19805000	19829999	24999
2L	19740000	19740300	300			2R	10718100	10725000	6900			3L	21375000	21409999	34999			3L	19830000	19864999	34999
2L	19753800	19754100	300			2R	10761600	10776900	15300			3L	21410000	21424999	14999			3L	19865000	19889999	24999
2L	19764300	19774500	10200			2R	10785300	10791000	5700			3L	21440000	21474999	34999			3L	19890000	19904999	14999
2L	19782900	19790400	7500			2R	10793700	10796100	2400			3L	21475000	21489999	14999			3L	19905000	19924999	19999
2L	19798500	19810500	12000			2R	10796400	10796700	300			3L	21490000	21509999	19999			3L	19925000	19944999	19999
2L	19818600	19822500	3900			2R	10797000	10809000	12000			3L	21510000	21529999	19999			3L	19945000	19974999	29999
2L	19823100	19851900	28800			2R	10814700	10819500	4800			3L	21530000	21544999	14999			3L	19975000	19994999	19999
2L	19854300	19862100	7800			2R	10900800	10903200	2400			3L	21545000	21564999	19999			3L	19995000	20024999	29999
2L	19867200	19878000	10800			2R	10910400	10919700	9300			3L	21565000	21604999	39999			3L	20025000	20074999	49999
2L	19888800	19898700	9900			2R	10923000	10935000	12000			3L	21605000	21629999	24999			3L	20075000	20089999	14999
2L	19899600	19903200	3600			2R	10935300	10938900	3600			3L	21630000	21644999	14999			3L	20090000	20119999	29999
2L	19905000	19911900	6900			2R	10939800	10940100	300			3L	21645000	21669999	24999			3L	20120000	20134999	14999
2L	19915800	19920000	4200			2R	10941300	10947600	6300			3L	21670000	21719999	49999			3L	20135000	20179999	44999
2L	19923300	19928700	5400			2R	10947900	10948200	300			3L	21720000	21764999	44999			3L	20180000	20194999	14999
2L	19929900	19932300	2400			2R	10950600	10959900	9300			3L	21765000	21814999	49999			3L	20195000	20219999	24999
2L	19932900	19938000	5100			2R	10960200	10965300	5100			3L	21815000	21834999	19999			3L	20220000	20234999	14999
2L	19938300	19946400	8100			2R	10966200	10969200	3000			3L	21835000	21869999	34999			3L	20235000	20289999	54999
2L	19946700	19953000	6300			2R	11017200	11021100	3900			3L	21870000	21904999	34999			3L	20290000	20309999	19999
2L	19963200	19969800	6600			2R	11053500	11054100	600			3L	21905000	21924999	19999			3L	20310000	20324999	14999
2L	19971300	20005500	34200			2R	11054400	11057400	3000			3L	21935000	21954999	19999			3L	20325000	20339999	14999
2L	20012100	20015700	3600			2R	11059500	11077800	18300			3L	21955000	22059999	104999			3L	20350000	20369999	19999
2L	20016000	20020200	4200			2R	11115300	11115900	600			3L	22070000	22094999	24999			3L	20370000	20389999	19999
2L	20021400	20023500	2100			2R	11117100	11125800	8700			3L	22095000	22129999	34999			3L	20400000	20419999	19999
2L	20025900	20026200	300			2R	11134500	11168400	33900			3L	22130000	22249999	119999			3L	20420000	20444999	24999
2L	20026500	20035200	8700			2R	11182800	11187300	4500			3L	22260000	22279999	19999			3L	20445000	20464999	19999
2L	20037600	20038800	1200			2R	11238300	11241900	3600			3L	22280000	22299999	19999			3L	20465000	20484999	19999
2L	20041800	20045700	3900			2R	11284800	11288400	3600			3L	22300000	22399999	99999			3L	20485000	20509999	24999
2L	20049300	20054700	5400			2R	11288700	11289000	300			3L	22400000	22459999	59999			3L	20510000	20534999	24999
2L	20057400	20058900	1500			2R	11290500	11307300	16800			3L	22460000	22609999	149999			3L	20535000	20704999	169999
2L	20085600	20090100	4500			2R	11307600	11314200	6600			3L	22610000	22624999	14999			3L	20705000	20719999	14999
2L	20109900	20111100	1200			2R	11314500	11314800	300			3L	22625000	22709999	84999			3L	20720000	20764999	44999
2L	20111400	20112600	1200			2R	11315100	11315400	300			3L	22710000	22734999	24999			3L	20765000	20779999	14999
2L	20129100	20132700	3600			2R	11318400	11320500	2100			3L	22735000	22769999	34999			3L	20790000	20809999	19999
2L	20133000	20137800	4800			2R	11321700	11324400	2700			3L	22770000	22799999	29999			3L	20810000	20824999	14999
2L	20138400	20139900	1500			2R	11324700	11337600	12900			3L	22800000	22814999	14999			3L	20835000	20904999	69999
2L	20140200	20148600	8400			2R	11338500	11339100	600			3L	22815000	22839999	24999			3L	20905000	20944999	39999
2L	20149200	20149800	600			2R	11339400	11339700	300			3L	22840000	22859999	19999			3L	20945000	20984999	39999
2L	20150700	20151600	900			2R	11340000	11340600	600			3L	22860000	22874999	14999			3L	20985000	20999999	14999
2L	20152200	20152500	300			2R	11340900	11388900	48000			3L	22875000	22889999	14999			3L	21000000	21024999	24999
2L	20152800	20153100	300			2R	11389200	11395200	6000			3L	22890000	22974999	84999			3L	21025000	21039999	14999
2L	20164500	20164800	300			2R	11437800	11438700	900			3L	22975000	22994999	19999			3L	21040000	21059999	19999
2L	20166000	20166300	300			2R	11439000	11449200	10200			3L	22995000	23009999	14999			3L	21060000	21124999	64999
2L	20166900	20167200	300			2R	11463900	11467800	3900			3L	23010000	23089999	79999			3L	21135000	21159999	24999
2L	20169600	20169900	300			2R	11468100	11472300	4200			3L	23090000	23119999	29999			3L	21170000	21194999	24999
2L	20170200	20170800	600			2R	11474400	11478900	4500			3L	23120000	23139999	19999			3L	21195000	21209999	14999
2L	20202600	20205600	3000			2R	11481600	11486100	4500			3L	23150000	23164999	14999			3L	21210000	21234999	24999
2L	20205900	20206200	300			2R	11486700	11493900	7200			3L	23165000	23284999	119999			3L	21235000	21254999	19999
2L	20206500	20207100	600			2R	11494500	11506500	12000			3L	23285000	23299999	14999			3L	21255000	21274999	19999
2L	20207400	20207700	300			2R	11514900	11516100	1200			3L	23310000	23329999	19999			3L	21275000	21294999	19999
2L	20208600	20208900	300			2R	11519700	11520900	1200			3L	23340000	23354999	14999			3L	21295000	21314999	19999
2L	20209200	20210100	900			2R	11521200	11528400	7200			3L	23355000	23384999	29999			3L	21315000	21329999	14999
2L	20213100	20213700	600			2R	11528700	11532300	3600			3L	23385000	23509999	124999			3L	21340000	21354999	14999
2L	20220600	20220900	300			2R	11534700	11540400	5700			3L	23510000	23524999	14999			3L	21355000	21374999	19999
2L	20222700	20228100	5400			2R	11540700	11561400	20700			3L	23540000	23709999	169999			3L	21375000	21409999	34999
2L	20238900	20239200	300			2R	11577300	11584500	7200			3L	23710000	23729999	19999			3L	21410000	21424999	14999
2L	20239500	20239800	300			2R	11586300	11617800	31500			3L	23730000	23744999	14999			3L	21425000	21439999	14999
2L	20251800	20252700	900			2R	11618100	11620200	2100			3L	23785000	23799999	14999			3L	21440000	21474999	34999
2L	20253000	20262000	9000			2R	11620500	11620800	300			3L	23800000	23819999	19999			3L	21475000	21489999	14999
2L	20262600	20271600	9000			2R	11621400	11623800	2400			3L	23820000	23834999	14999			3L	21490000	21509999	19999
2L	20271900	20272200	300			2R	11624400	11643600	19200			3L	23865000	23879999	14999			3L	21510000	21529999	19999
2L	20282700	20283000	300			2R	11646600	11647500	900			3L	23880000	23894999	14999			3L	21530000	21544999	14999
2L	20283300	20289600	6300			2R	11647800	11662800	15000			3L	23910000	23924999	14999			3L	21545000	21564999	19999
2L	20294700	20295900	1200			2R	11663100	11668500	5400			3L	23935000	23949999	14999			3L	21565000	21604999	39999
2L	20296200	20299800	3600			2R	11673000	11696700	23700			3L	23950000	23964999	14999			3L	21605000	21624999	19999
2L	20319000	20333400	14400			2R	11697300	11697600	300			3L	23975000	23989999	14999			3L	21635000	21729999	94999
2L	20338500	20342700	4200			2R	11698800	11735100	36300			3L	23990000	24004999	14999			3L	21730000	21764999	34999
2L	20356500	20362200	5700			2R	11742900	11747400	4500			3L	24005000	24024999	19999			3L	21765000	21814999	49999
2L	20364300	20379900	15600			2R	11766900	11785800	18900			3L	24085000	24099999	14999			3L	21815000	21834999	19999
2L	20381100	20382600	1500			2R	11787600	11789100	1500			3L	24120000	24139999	19999			3L	21835000	21864999	29999
2L	20384100	20397000	12900			2R	11789400	11789700	300			3L	24160000	24174999	14999			3L	21875000	21924999	49999
2L	20400600	20402100	1500			2R	11790600	11790900	300			3L	24175000	24194999	19999			3L	21940000	21954999	14999
2L	20406000	20407800	1800			2R	11791200	11792700	1500			3L	24195000	24214999	19999			3L	21955000	22059999	104999
2L	20412900	20413500	600			2R	11793300	11803800	10500			3L	24225000	24244999	19999			3L	22070000	22259999	189999
2L	20431800	20432400	600			2R	11828700	11840400	11700			3L	24245000	24264999	19999			3L	22260000	22279999	19999
2L	20432700	20434200	1500			2R	11842800	11857500	14700			3L	24265000	24279999	14999			3L	22280000	22304999	24999
2L	20435100	20436000	900			2R	11862300	11863200	900			3L	24280000	24394999	114999			3L	22305000	22339999	34999
2L	20436600	20436900	300			2R	11863500	11863800	300			3L	24395000	24424999	29999			3L	22340000	22399999	59999
2L	20439000	20441400	2400			2R	11864100	11874900	10800			3L	24425000	24444999	19999			3L	22400000	22454999	54999
2L	20470200	20472300	2100			2R	11916600	11922900	6300			3L	24445000	24469999	24999			3L	22455000	22609999	154999
2L	20480400	20481000	600			2R	11925900	11926800	900			3L	24470000	24494999	24999			3L	22610000	22624999	14999
2L	20481300	20495400	14100			2R	11927100	11932800	5700			3L	24495000	24519999	24999			3L	22625000	22709999	84999
2L	20497200	20501100	3900			2R	11944200	11948400	4200			3L	24520000	24534999	14999			3L	22720000	22734999	14999
2L	20504400	20525700	21300			2R	11948700	11949300	600			3R	0	19999	19999			3L	22735000	22769999	34999
2L	20529000	20531100	2100			2R	11952300	11952900	600			3R	20000	44999	24999			3L	22770000	22799999	29999
2L	20531700	20554500	22800			2R	11954100	11955600	1500			3R	45000	59999	14999			3L	22800000	22819999	19999
2L	20554800	20565000	10200			2R	11955900	11965200	9300			3R	60000	134999	74999			3L	22820000	22844999	24999
2L	20566800	20572200	5400			2R	12006000	12009600	3600			3R	135000	164999	29999			3L	22845000	22859999	14999
2L	20572500	20576400	3900			2R	12040500	12042600	2100			3R	165000	204999	39999			3L	22860000	22874999	14999
2L	20583600	20585700	2100			2R	12042900	12045300	2400			3R	205000	229999	24999			3L	22875000	22899999	24999
2L	20589600	20593500	3900			2R	12095400	12097200	1800			3R	230000	254999	24999			3L	22900000	22944999	44999
2L	20599200	20611500	12300			2R	12110700	12126900	16200			3R	265000	279999	14999			3L	22945000	22974999	29999
2L	20611800	20613000	1200			2R	12132000	12136500	4500			3R	280000	304999	24999			3L	22975000	22999999	24999
2L	20621700	20622900	1200			2R	12162300	12170400	8100			3R	305000	439999	134999			3L	23000000	23089999	89999
2L	20624100	20628600	4500			2R	12171300	12174600	3300			3R	440000	464999	24999			3L	23090000	23119999	29999
2L	20631900	20636400	4500			2R	12186600	12203400	16800			3R	465000	484999	19999			3L	23120000	23134999	14999
2L	20667000	20670900	3900			2R	12241200	12253200	12000			3R	485000	509999	24999			3L	23150000	23164999	14999
2L	20671200	20671800	600			2R	12257400	12266100	8700			3R	510000	539999	29999			3L	23165000	23294999	129999
2L	20672100	20676600	4500			2R	12282300	12285000	2700			3R	540000	559999	19999			3L	23310000	23329999	19999
2L	20689200	20697000	7800			2R	12285900	12291000	5100			3R	560000	574999	14999			3L	23340000	23354999	14999
2L	20697600	20701800	4200			2R	12294000	12300300	6300			3R	575000	599999	24999			3L	23365000	23384999	19999
2L	20702100	20703600	1500			2R	12302400	12334200	31800			3R	600000	634999	34999			3L	23385000	23819999	434999
2L	20706000	20715900	9900			2R	12334500	12365100	30600			3R	635000	649999	14999			3L	23820000	23839999	19999
2L	20720700	20725800	5100			2R	12366600	12368700	2100			3R	650000	679999	29999			3L	23910000	23924999	14999
2L	20763300	20763600	300			2R	12374400	12375600	1200			3R	680000	729999	49999			3L	23935000	23949999	14999
2L	20763900	20764500	600			2R	12375900	12380400	4500			3R	740000	774999	34999			3L	23975000	23989999	14999
2L	20770800	20781600	10800			2R	12383100	12383400	300			3R	775000	794999	19999			3L	24005000	24029999	24999
2L	20783400	20786700	3300			2R	12383700	12391500	7800			3R	795000	914999	119999			3L	24080000	24094999	14999
2L	20790300	20798400	8100			2R	12398700	12401400	2700			3R	915000	949999	34999			3L	24110000	24124999	14999
2L	20802000	20808600	6600			2R	12442200	12447000	4800			3R	950000	994999	44999			3L	24125000	24139999	14999
2L	20809200	20809500	300			2R	12460800	12462900	2100			3R	995000	1044999	49999			3L	24180000	24194999	14999
2L	20810100	20810400	300			2R	12478200	12492000	13800			3R	1045000	1059999	14999			3L	24195000	24214999	19999
2L	20810700	20814900	4200			2R	12509700	12524100	14400			3R	1060000	1079999	19999			3L	24225000	24244999	19999
2L	20815200	20821200	6000			2R	12526800	12545400	18600			3R	1080000	1094999	14999			3L	24245000	24259999	14999
2L	20821500	20822400	900			2R	12548400	12559500	11100			3R	1095000	1109999	14999			3L	24260000	24279999	19999
2L	20824500	20829000	4500			2R	12565500	12571500	6000			3R	1110000	1124999	14999			3L	24280000	24304999	24999
2L	20831700	20835900	4200			2R	12571800	12573000	1200			3R	1125000	1149999	24999			3L	24305000	24324999	19999
2L	20836500	20853600	17100			2R	12573300	12576600	3300			3R	1150000	1179999	29999			3L	24335000	24349999	14999
2L	20856600	20863200	6600			2R	12577800	12584400	6600			3R	1180000	1199999	19999			3L	24350000	24374999	24999
2L	20863500	20867100	3600			2R	12588300	12598500	10200			3R	1200000	1219999	19999			3L	24375000	24389999	14999
2L	20874000	20888700	14700			2R	12602400	12615900	13500			3R	1220000	1264999	44999			3L	24390000	24419999	29999
2L	20889000	20891700	2700			2R	12623400	12632400	9000			3R	1265000	1284999	19999			3L	24430000	24444999	14999
2L	20896500	20901600	5100			2R	12632700	12639300	6600			3R	1295000	1309999	14999			3L	24445000	24469999	24999
2L	20902500	20910900	8400			2R	12644400	12645600	1200			3R	1310000	1344999	34999			3L	24470000	24494999	24999
2L	20911200	20915700	4500			2R	12664800	12670200	5400			3R	1345000	1374999	29999			3L	24495000	24519999	24999
2L	20928300	20930400	2100			2R	12693600	12698100	4500			3R	1375000	1394999	19999			3L	24520000	24534999	14999
2L	20931900	20942400	10500			2R	12702000	12706500	4500			3R	1395000	1419999	24999			3R	0	19999	19999
2L	20944500	20945400	900			2R	12723900	12729000	5100			3R	1420000	1434999	14999			3R	20000	49999	29999
2L	20948400	20951700	3300			2R	12758700	12762300	3600			3R	1435000	1449999	14999			3R	50000	69999	19999
2L	20952000	20976900	24900			2R	12762600	12781500	18900			3R	1450000	1474999	24999			3R	70000	104999	34999
2L	20981400	20991600	10200			2R	12781800	12789000	7200			3R	1475000	1494999	19999			3R	105000	134999	29999
2L	20992200	21020400	28200			2R	12789300	12793200	3900			3R	1495000	1514999	19999			3R	135000	164999	29999
2L	21024000	21041100	17100			2R	12796200	12802200	6000			3R	1515000	1539999	24999			3R	165000	204999	39999
2L	21042600	21042900	300			2R	12802500	12816000	13500			3R	1540000	1559999	19999			3R	205000	229999	24999
2L	21049200	21050400	1200			2R	12827700	12833400	5700			3R	1560000	1584999	24999			3R	230000	254999	24999
2L	21056700	21075900	19200			2R	12862200	12864300	2100			3R	1585000	1604999	19999			3R	265000	279999	14999
2L	21077100	21087300	10200			2R	12864600	12864900	300			3R	1605000	1619999	14999			3R	280000	304999	24999
2L	21089700	21098400	8700			2R	12865200	12867900	2700			3R	1620000	1649999	29999			3R	305000	469999	164999
2L	21110400	21117600	7200			2R	12955200	12966000	10800			3R	1650000	1684999	34999			3R	470000	484999	14999
2L	21120900	21126600	5700			2R	12969300	12973800	4500			3R	1685000	1834999	149999			3R	485000	524999	39999
2L	21130800	21132000	1200			2R	12988500	13002900	14400			3R	1835000	1859999	24999			3R	525000	539999	14999
2L	21184800	21186900	2100			2R	13003200	13006500	3300			3R	1860000	1974999	114999			3R	540000	564999	24999
2L	21187200	21189900	2700			2R	13006800	13007100	300			3R	1975000	1994999	19999			3R	565000	579999	14999
2L	21195000	21198900	3900			2R	13007700	13012500	4800			3R	1995000	2014999	19999			3R	580000	599999	19999
2L	21239700	21247200	7500			2R	13013400	13028700	15300			3R	2015000	2034999	19999			3R	600000	629999	29999
2L	21255900	21257100	1200			2R	13044300	13051200	6900			3R	2035000	2159999	124999			3R	630000	649999	19999
2L	21265500	21272700	7200			2R	13051500	13061100	9600			3R	2160000	2174999	14999			3R	650000	679999	29999
2L	21282900	21301200	18300			2R	13070100	13111200	41100			3R	2175000	2194999	19999			3R	680000	729999	49999
2L	21304500	21307200	2700			2R	13111500	13120500	9000			3R	2195000	2209999	14999			3R	740000	774999	34999
2L	21319200	21322200	3000			2R	13121700	13124100	2400			3R	2210000	2229999	19999			3R	775000	794999	19999
2L	21325800	21340800	15000			2R	13129200	13131600	2400			3R	2230000	2259999	29999			3R	795000	824999	29999
2L	21360300	21381600	21300			2R	13131900	13145100	13200			3R	2260000	2284999	24999			3R	835000	914999	79999
2L	21411000	21411300	300			2R	13158900	13164900	6000			3R	2285000	2299999	14999			3R	915000	949999	34999
2L	21411600	21412200	600			2R	13165200	13184400	19200			3R	2300000	2469999	169999			3R	950000	989999	39999
2L	21549000	21549300	300			2R	13187700	13189200	1500			3R	2470000	2484999	14999			3R	990000	1014999	24999
2L	21595800	21597300	1500			2R	13189500	13189800	300			3R	2485000	2509999	24999			3R	1015000	1044999	29999
2L	21604800	21616200	11400			2R	13190100	13190400	300			3R	2510000	2534999	24999			3R	1045000	1059999	14999
2L	21648900	21650400	1500			2R	13190700	13191000	300			3R	2535000	2584999	49999			3R	1060000	1074999	14999
2L	21687000	21689700	2700			2R	13191600	13209900	18300			3R	2585000	2604999	19999			3R	1075000	1089999	14999
2L	21714000	21717000	3000			2R	13212600	13218000	5400			3R	2605000	2644999	39999			3R	1090000	1109999	19999
2L	21717300	21717600	300			2R	13219800	13225200	5400			3R	2645000	2734999	89999			3R	1110000	1124999	14999
2L	21719700	21722100	2400			2R	13225500	13235400	9900			3R	2735000	2869999	134999			3R	1125000	1154999	29999
2L	21724200	21727800	3600			2R	13236900	13256400	19500			3R	2870000	2889999	19999			3R	1155000	1179999	24999
2L	21730800	21732600	1800			2R	13364400	13373700	9300			3R	2900000	2914999	14999			3R	1180000	1199999	19999
2L	21763200	21763800	600			2R	13378200	13389000	10800			3R	2915000	2954999	39999			3R	1200000	1219999	19999
2L	21764100	21774900	10800			2R	13389300	13400400	11100			3R	2955000	2969999	14999			3R	1220000	1274999	54999
2L	21775200	21780300	5100			2R	13507200	13509300	2100			3R	2980000	3009999	29999			3R	1275000	1289999	14999
2L	21783600	21788100	4500			2R	13509900	13516500	6600			3R	3010000	3024999	14999			3R	1290000	1309999	19999
2L	21788700	21792300	3600			2R	13531800	13541700	9900			3R	3025000	3069999	44999			3R	1310000	1344999	34999
2L	21797400	21807300	9900			2R	13542000	13543200	1200			3R	3070000	3299999	229999			3R	1345000	1374999	29999
2L	21808800	21821400	12600			2R	13543500	13544100	600			3R	3300000	3314999	14999			3R	1375000	1394999	19999
2L	21829800	21832500	2700			2R	13544400	13547100	2700			3R	3315000	3334999	19999			3R	1395000	1414999	19999
2L	21837600	21840000	2400			2R	13638900	13647300	8400			3R	3335000	3354999	19999			3R	1425000	1449999	24999
2L	21840300	21850500	10200			2R	13690800	13694100	3300			3R	3365000	3379999	14999			3R	1450000	1474999	24999
2L	21853200	21894000	40800			2R	13694400	13694700	300			3R	3380000	3519999	139999			3R	1475000	1494999	19999
2L	21896400	21897600	1200			2R	13695300	13700700	5400			3R	3520000	3544999	24999			3R	1495000	1514999	19999
2L	21913500	21981600	68100			2R	13701000	13703700	2700			3R	3545000	3569999	24999			3R	1515000	1559999	44999
2L	21990900	21993600	2700			2R	13712700	13714800	2100			3R	3570000	3619999	49999			3R	1560000	1584999	24999
2L	21993900	21999600	5700			2R	13715100	13720200	5100			3R	3620000	3634999	14999			3R	1585000	1604999	19999
2L	22002000	22016400	14400			2R	13721100	13722600	1500			3R	3635000	3694999	59999			3R	1605000	1619999	14999
2L	22022400	22023000	600			2R	13773600	13798200	24600			3R	3695000	3709999	14999			3R	1620000	1649999	29999
2L	22029000	22062600	33600			2R	13801500	13804800	3300			3R	3710000	3729999	19999			3R	1650000	1674999	24999
2L	22064100	22066500	2400			2R	13807200	13812900	5700			3R	3730000	3749999	19999			3R	1675000	1689999	14999
2L	22067100	22071300	4200			2R	13821000	13828800	7800			3R	3750000	3789999	39999			3R	1690000	1824999	134999
2L	22072800	22083300	10500			2R	13832100	13834500	2400			3R	3790000	3804999	14999			3R	1835000	1859999	24999
2L	22083600	22086900	3300			2R	13834800	13836900	2100			3R	3805000	3824999	19999			3R	1860000	1974999	114999
2L	22087200	22087500	300			2R	13840200	13844700	4500			3R	3835000	3859999	24999			3R	1975000	1994999	19999
2L	22088100	22102800	14700			2R	13845600	13846200	600			3R	3860000	3909999	49999			3R	1995000	2014999	19999
2L	22104300	22105800	1500			2R	13846500	13874700	28200			3R	3910000	3929999	19999			3R	2015000	2144999	129999
2L	22154700	22155900	1200			2R	13877100	13885500	8400			3R	3930000	3949999	19999			3R	2145000	2159999	14999
2L	22186500	22188000	1500			2R	13885800	13893600	7800			3R	3960000	4014999	54999			3R	2160000	2179999	19999
2L	22201200	22201500	300			2R	13900500	13901400	900			3R	4015000	4044999	29999			3R	2180000	2194999	14999
2L	22206600	22209300	2700			2R	13901700	13902000	300			3R	4045000	4059999	14999			3R	2195000	2214999	19999
2L	22350300	22353300	3000			2R	13902600	13902900	300			3R	4060000	4094999	34999			3R	2215000	2234999	19999
2L	22356300	22357500	1200			2R	13904100	13908600	4500			3R	4095000	4124999	29999			3R	2235000	2259999	24999
2L	22357800	22358400	600			2R	13908900	13911000	2100			3R	4140000	4164999	24999			3R	2260000	2284999	24999
2L	22359600	22363500	3900			2R	13915200	13921800	6600			3R	4165000	4184999	19999			3R	2285000	2299999	14999
2L	22374600	22376700	2100			2R	13922100	13923000	900			3R	4185000	4344999	159999			3R	2300000	2469999	169999
2L	22377000	22377600	600			2R	13923300	13925700	2400			3R	4345000	4389999	44999			3R	2470000	2484999	14999
2L	22389000	22392300	3300			2R	13928700	13932900	4200			3R	4400000	4464999	64999			3R	2485000	2509999	24999
2L	22392600	22397100	4500			2R	13934100	13935600	1500			3R	4465000	4479999	14999			3R	2510000	2529999	19999
2L	22398000	22399500	1500			2R	13935900	13938000	2100			3R	4500000	4539999	39999			3R	2530000	2584999	54999
2L	22532700	22537200	4500			2R	13938300	13942500	4200			3R	4540000	4569999	29999			3R	2585000	2604999	19999
2L	22572300	22572600	300			2R	13942800	13950900	8100			3R	4570000	4629999	59999			3R	2605000	2629999	24999
2L	22577100	22578300	1200			2R	13957500	13967100	9600			3R	4630000	4644999	14999			3R	2630000	2644999	14999
2L	22590900	22592100	1200			2R	13990200	13998900	8700			3R	4645000	4669999	24999			3R	2645000	2674999	29999
2L	22624800	22626900	2100			2R	14072700	14079300	6600			3R	4670000	4684999	14999			3R	2675000	2739999	64999
2L	22634100	22634400	300			2R	14085000	14130900	45900			3R	4685000	4719999	34999			3R	2740000	2759999	19999
2L	22682100	22683000	900			2R	14131800	14135700	3900			3R	4720000	4744999	24999			3R	2760000	2774999	14999
2L	22709400	22709700	300			2R	14138400	14143200	4800			3R	4745000	4759999	14999			3R	2775000	2874999	99999
2L	22803000	22803300	300			2R	14143800	14163000	19200			3R	4760000	4774999	14999			3R	2875000	2894999	19999
[truncated: 10,123 more rows]
